# Supplementary material for: PUM1 knockdown prevents tumor progression by activating the PERK/eIF2/ATF4 signaling pathway in pancreatic adenocarcinoma cells
Source: Cell Death Dis. 2019 Aug 8;10(8):595. doi: 10.1038/s41419-019-1839-z (PMC6687830; doi:10.1038/s41419-019-1839-z)
Supplement: Supplementary file 2 — Table S1 [file 41419_2019_1839_MOESM2_ESM.xlsx]

## Sheet: Different Gene
Entrez	Gene Symbol	Gene Title	E3653-1	E3653-2	E3653-3	E3651-1	E3651-2	E3651-3	Fold Change	logFC	absolute FC	Regulation	P-value	FDR
51023	MRPS18C	mitochondrial ribosomal protein S18C	6.20074	6.41138	6.52783	7.08693	7.01594	6.98501	-1.56842	-0.64931	1.56842	down	2.03861e-06	8.44488e-06
55139	ANKZF1	ankyrin repeat and zinc finger domain containing 1	9.1216	9.08666	9.13245	7.88383	7.99504	7.84556	2.30605	1.20543	2.30605	up	2.13536e-12	8.64392e-11
57508	INTS2	integrator complex subunit 2	7.56402	7.59538	7.68934	8.25243	8.27927	8.15774	-1.53004	-0.613567	1.53004	down	3.97105e-08	2.61087e-07
4953	ODC1	ornithine decarboxylase 1	9.19001	9.19741	9.33737	10.545	10.4021	10.3865	-2.30208	-1.20294	2.30208	down	3.89549e-12	1.34271e-10
133308	SLC9B2	solute carrier family 9, subfamily B (NHA2, cation proton antiporter 2), member 2	4.77709	4.46028	4.45113	5.44378	5.41875	5.50238	-1.85592	-0.892137	1.85592	down	3.73765e-07	1.8613e-06
580	BARD1	BRCA1 associated RING domain 1	6.87076	6.73318	6.99636	7.60814	7.52713	7.51695	-1.60656	-0.683973	1.60656	down	2.00672e-07	1.07857e-06
7468	WHSC1	Wolf-Hirschhorn syndrome candidate 1	5.89342	5.95788	5.98917	4.77461	4.74991	4.79069	2.25806	1.17509	2.25806	up	6.34259e-10	7.91311e-09
79154	DHRS11	dehydrogenase/reductase (SDR family) member 11	6.6775	6.6775	6.78214	7.83994	7.74434	7.56728	-2.00667	-1.00481	2.00667	down	2.79269e-09	2.7236e-08
161823	ADAL	adenosine deaminase-like	4.56349	4.49894	4.30437	5.75035	5.58741	5.7776	-2.37762	-1.24952	2.37762	down	3.85502e-09	3.54711e-08
8405	SPOP	speckle type POZ protein	9.07919	9.07514	9.11704	9.7689	9.78174	9.65861	-1.56478	-0.64596	1.56478	down	9.77414e-10	1.13396e-08
10865	ARID5A	AT-rich interaction domain 5A	7.17279	7.13075	7.16333	6.4774	6.62172	6.55816	1.51908	0.603197	1.51908	up	2.3146e-07	1.22375e-06
7072	TIA1	TIA1 cytotoxic granule-associated RNA binding protein	8.26869	8.30192	8.41139	6.94446	6.78441	6.97486	2.68717	1.42609	2.68717	up	7.19175e-12	2.11625e-10
84542	KIAA1841	KIAA1841	6.53652	6.79645	6.44746	7.95297	7.9143	7.68074	-2.38809	-1.25586	2.38809	down	3.61272e-09	3.36921e-08
10813	UTP14A	UTP14A small subunit processome component	6.81321	6.72274	6.70624	8.00684	7.96308	7.86497	-2.29353	-1.19757	2.29353	down	2.96798e-11	6.56992e-10
6676	SPAG4	sperm associated antigen 4	8.8307	8.79833	8.82929	6.63483	6.58117	6.41495	4.84263	2.27579	4.84263	up	9.93564e-15	1.44879e-12
8601	RGS20	regulator of G-protein signaling 20	5.6179	5.41034	5.34356	7.34587	7.40157	7.30556	-3.71596	-1.89373	3.71596	down	3.17972e-12	1.15379e-10
23353	SUN1	Sad1 and UNC84 domain containing 1	6.51047	6.51849	6.28206	5.74075	5.73559	5.66898	1.64935	0.7219	1.64935	up	5.3884e-07	2.57601e-06
112936	VPS26B	VPS26 retromer complex component B	7.14951	7.28759	7.1276	7.773	7.82873	7.80026	-1.52883	-0.61243	1.52883	down	8.45885e-08	5.05097e-07
4247	MGAT2	mannosyl (alpha-1,6-)-glycoprotein beta-1,2-N-acetylglucosaminyltransferase	7.36297	7.31599	7.34446	7.97925	8.03985	7.81527	-1.51956	-0.60365	1.51956	down	2.06843e-07	1.10824e-06
654320	SNORA8	small nucleolar RNA, H/ACA box 8	8.39494	8.23813	8.35428	7.56317	7.56317	7.44107	1.74914	0.806647	1.74914	up	2.69973e-09	2.64345e-08
53354	PANK1	pantothenate kinase 1	5.92573	5.81073	5.51352	7.3743	7.34981	7.40942	-3.09052	-1.62785	3.09052	down	1.4365e-10	2.32933e-09
57794	SUGP1	SURP and G-patch domain containing 1	6.06576	5.93532	6.13538	6.9082	6.93127	6.82891	-1.79499	-0.843973	1.79499	down	2.451e-08	1.71575e-07
6672	SP100	SP100 nuclear antigen	3.71708	3.70883	3.99669	4.43866	4.43866	4.5182	-1.5775	-0.65764	1.5775	down	7.38185e-06	2.68129e-05
84864	MINA	MYC induced nuclear antigen	7.94054	7.72957	7.85419	9.46287	9.4358	9.39666	-3.01121	-1.59034	3.01121	down	2.1124e-13	1.52876e-11
55716	LMBR1L	limb development membrane protein 1-like	7.63793	7.65594	7.65686	6.68041	6.722	6.5917	1.98005	0.98554	1.98005	up	2.45787e-10	3.65051e-09
64430	PCNXL4	pecanex-like 4 (Drosophila)	6.26686	6.13248	6.36907	7.57573	7.51686	7.49019	-2.41405	-1.27146	2.41405	down	1.03101e-10	1.76986e-09
23041	MON2	MON2 homolog, regulator of endosome-to-Golgi trafficking	6.06153	5.94398	6.04876	7.06877	6.94784	7.00696	-1.98586	-0.989767	1.98586	down	1.60455e-09	1.70905e-08
80209	PROSER1	proline and serine rich 1	5.52353	5.35486	5.55535	6.54196	6.76979	6.64509	-2.25694	-1.17437	2.25694	down	2.57702e-09	2.54168e-08
84847	LINC00525	long intergenic non-protein coding RNA 525	6.41522	6.57563	6.35271	8.54243	8.54366	8.58897	-4.31841	-2.1105	4.31841	down	3.84865e-14	4.15877e-12
83932	SPRTN	SprT-like N-terminal domain	5.20684	5.0631	5.41867	6.30306	5.9308	5.84123	-1.73567	-0.795493	1.73567	down	1.52604e-05	5.17766e-05
8795	TNFRSF10B	tumor necrosis factor receptor superfamily member 10b	7.11925	7.07377	7.14084	5.50727	5.58227	5.42297	3.04642	1.60712	3.04642	up	5.03688e-12	1.6221e-10
219902	TMEM136	transmembrane protein 136	4.74708	4.59007	4.87306	5.25778	5.25013	5.48951	-1.51124	-0.595737	1.51124	down	3.33774e-05	0.000105311
11113	CIT	citron rho-interacting serine/threonine kinase	4.96596	4.98471	5.21048	4.48212	4.47959	4.34973	1.53323	0.61657	1.53323	up	1.05845e-05	3.71558e-05
2222	FDFT1	farnesyl-diphosphate farnesyltransferase 1	9.97972	10.012	10.1114	9.25118	9.28354	9.12225	1.75977	0.815387	1.75977	up	3.41558e-10	4.77804e-09
10135	NAMPT	nicotinamide phosphoribosyltransferase	11.7828	11.9042	11.7922	10.919	10.8042	10.7855	1.9864	0.990153	1.9864	up	3.91871e-12	1.34905e-10
6881	TAF10	TATA-box binding protein associated factor 10	10.9903	10.9714	11.0146	10.1659	10.2469	10.0298	1.79573	0.844573	1.79573	up	1.20519e-10	2.01765e-09
64854	USP46	ubiquitin specific peptidase 46	4.41043	4.15621	4.16893	5.0209	5.32947	4.80426	-1.74879	-0.806353	1.74879	down	1.53756e-05	5.2145e-05
728013	CBWD7	COBW domain containing 7	4.68142	4.63662	4.57187	7.14748	7.1142	7.06535	-5.57526	-2.47904	5.57526	down	2.90009e-14	3.33596e-12
4236	MFAP1	microfibrillar associated protein 1	8.27986	8.21419	8.17453	8.95552	8.98633	8.90257	-1.65322	-0.72528	1.65322	down	6.80751e-10	8.38118e-09
1454	CSNK1E	casein kinase 1, epsilon	8.52317	8.67582	8.71213	7.4993	7.58725	7.61471	2.09937	1.06995	2.09937	up	9.08515e-11	1.59121e-09
283254	HARBI1	harbinger transposase derived 1	5.07038	5.27528	5.36725	5.85441	5.9405	5.9173	-1.58714	-0.666433	1.58714	down	3.43454e-06	1.34733e-05
64841	GNPNAT1	glucosamine-phosphate N-acetyltransferase 1	7.90066	7.97798	7.88436	8.54617	8.43379	8.57852	-1.51413	-0.598493	1.51413	down	3.30827e-08	2.22412e-07
55745	AP5M1	adaptor-related protein complex 5, mu 1 subunit	5.54312	4.90018	5.54312	7.44148	7.44205	7.39143	-4.27576	-2.09618	4.27576	down	7.47468e-10	9.0604e-09
8498	RANBP3	RAN binding protein 3	5.28737	5.13167	5.30655	6.61238	6.5178	6.55206	-2.49473	-1.31888	2.49473	down	2.03225e-10	3.10538e-09
23241	PACS2	phosphofurin acidic cluster sorting protein 2	6.42954	6.60887	6.33783	7.22593	7.22593	7.52263	-1.82271	-0.866083	1.82271	down	2.66141e-07	1.38218e-06
55591	VEZT	vezatin, adherens junctions transmembrane protein	6.25356	6.25444	6.15339	5.67331	5.54432	5.60413	1.52966	0.61321	1.52966	up	1.29928e-06	5.63079e-06
58500	ZNF250	zinc finger protein 250	6.08533	5.7601	5.85943	6.56994	6.58936	6.5238	-1.57944	-0.659413	1.57944	down	2.69629e-06	1.08485e-05
6046	BRD2	bromodomain containing 2	10.4215	10.3797	10.4257	9.56071	9.50783	9.39634	1.893	0.920677	1.893	up	1.45548e-11	3.71446e-10
56109	PCDHGA6	protocadherin gamma subfamily A, 6	7.92362	7.76142	7.80312	8.89019	8.958	8.87704	-2.11261	-1.07902	2.11261	down	2.02996e-11	4.82577e-10
130162	CLHC1	clathrin heavy chain linker domain containing 1	3.76551	3.73962	3.89327	4.86976	4.8888	4.63284	-1.99677	-0.997667	1.99677	down	5.87376e-08	3.67052e-07
83594	NUDT12	nudix hydrolase 12	5.757	5.83597	6.07236	6.86217	6.75171	6.83912	-1.90425	-0.929223	1.90425	down	5.10236e-08	3.24903e-07
1357	CPA1	carboxypeptidase A1	5.09256	5.10943	5.32935	4.58716	4.26501	4.82777	1.53382	0.617133	1.53382	up	0.00024783	0.000657499
9217	VAPB	VAMP (vesicle-associated membrane protein)-associated protein B and C	6.48329	6.49891	6.41693	7.49872	7.47672	7.35062	-1.96652	-0.975643	1.96652	down	8.33611e-10	9.92726e-09
1385	CREB1	cAMP responsive element binding protein 1	6.69974	6.55758	6.67893	7.80181	7.80025	7.86238	-2.25959	-1.17606	2.25959	down	3.61857e-11	7.67234e-10
5532	PPP3CB	protein phosphatase 3, catalytic subunit, beta isozyme	6.99636	6.64619	7.09385	7.64232	7.62666	7.56511	-1.62364	-0.69923	1.62364	down	3.91497e-06	1.51654e-05
257218	SHPRH	SNF2 histone linker PHD RING helicase, E3 ubiquitin protein ligase	6.6698	6.7349	6.42181	7.5674	7.63076	7.55369	-1.9658	-0.975113	1.9658	down	9.56539e-09	7.63072e-08
64770	CCDC14	coiled-coil domain containing 14	6.8804	6.76756	6.90964	8.17569	8.30129	8.21749	-2.6008	-1.37896	2.6008	down	4.12793e-12	1.39825e-10
26031	OSBPL3	oxysterol binding protein like 3	5.20029	4.66889	4.94616	6.44317	6.37136	6.35994	-2.73785	-1.45304	2.73785	down	6.57582e-09	5.55299e-08
4170	MCL1	myeloid cell leukemia 1	11.3433	11.4451	11.2662	9.40948	9.34154	9.58527	3.74803	1.90613	3.74803	up	5.72821e-14	5.54788e-12
93185	IGSF8	immunoglobulin superfamily member 8	6.99636	6.93877	6.92395	6.08083	6.18104	6.18502	1.74601	0.804063	1.74601	up	1.26715e-08	9.68509e-08
29104	N6AMT1	N-6 adenine-specific DNA methyltransferase 1 (putative)	5.34276	5.08658	5.29876	5.9042	5.86122	5.80871	-1.53192	-0.615343	1.53192	down	6.11238e-06	2.25953e-05
29929	ALG6	ALG6, alpha-1,3-glucosyltransferase	7.22763	7.01767	7.17528	8.61497	8.56821	8.60564	-2.74362	-1.45608	2.74362	down	2.01534e-12	8.313e-11
727936	GXYLT2	glucoside xylosyltransferase 2	5.95932	5.68374	5.9884	5.40154	5.33092	5.0843	1.52087	0.6049	1.52087	up	5.56904e-05	0.000168061
9836	LCMT2	leucine carboxyl methyltransferase 2	6.09091	5.84238	5.77873	7.31261	7.26754	7.0893	-2.49518	-1.31914	2.49518	down	1.35629e-09	1.48605e-08
8930	MBD4	methyl-CpG binding domain 4 DNA glycosylase	7.93866	7.89821	7.92328	8.55846	8.61261	8.5766	-1.58283	-0.662507	1.58283	down	1.36743e-09	1.49574e-08
3656	IRAK2	interleukin 1 receptor associated kinase 2	5.07243	5.13489	5.12916	4.16914	4.01134	3.97908	2.08345	1.05897	2.08345	up	7.99011e-09	6.56086e-08
31	ACACA	acetyl-CoA carboxylase alpha	8.19134	8.1588	8.19484	9.05079	9.06297	8.93946	-1.78519	-0.83608	1.78519	down	1.25463e-10	2.08441e-09
84289	ING5	inhibitor of growth family member 5	6.78441	7.05419	7.27197	6.19806	6.1908	6.34023	1.73367	0.793827	1.73367	up	2.77676e-06	1.11312e-05
3218	HOXB8	homeobox B8	7.08404	6.98585	7.05079	7.68918	7.77002	7.78967	-1.63512	-0.709397	1.63512	down	1.00378e-08	7.9494e-08
387032	ZKSCAN4	zinc finger with KRAB and SCAN domains 4	5.57194	5.16338	5.17842	6.20305	6.34722	6.31417	-1.97735	-0.983567	1.97735	down	3.16517e-07	1.60777e-06
84305	PYM1	PYM homolog 1, exon junction complex associated factor	7.02125	7.05535	7.10295	8.57803	8.61308	8.56053	-2.87593	-1.52403	2.87593	down	1.23135e-13	1.02135e-11
9139	CBFA2T2	core-binding factor, runt domain, alpha subunit 2; translocated to, 2	6.38406	6.27646	6.72262	5.66922	5.62373	5.70259	1.73612	0.795867	1.73612	up	2.33071e-06	9.52018e-06
27252	KLHL20	kelch like family member 20	5.21139	4.91821	5.03919	5.7998	5.82352	5.81247	-1.68841	-0.755667	1.68841	down	7.36164e-07	3.40078e-06
2319	FLOT2	flotillin 2	6.41187	6.11226	6.10735	6.9523	6.98373	6.74011	-1.60387	-0.681553	1.60387	down	5.21592e-06	1.96178e-05
440498	HSBP1L1	heat shock factor binding protein 1-like 1	9.42255	9.44162	9.49111	8.68489	8.69546	8.69515	1.6934	0.759927	1.6934	up	4.95821e-11	9.73403e-10
11177	BAZ1A	bromodomain adjacent to zinc finger domain 1A	5.80763	5.91298	6.22911	7.47914	7.31643	7.25035	-2.57648	-1.3654	2.57648	down	3.53017e-09	3.30637e-08
9648	GCC2	GRIP and coiled-coil domain containing 2	5.60824	5.92429	5.72546	4.7854	4.69824	5.01532	1.89169	0.919677	1.89169	up	6.15742e-07	2.89559e-06
55252	ASXL2	additional sex combs like 2, transcriptional regulator	6.52504	6.37295	6.58642	7.3732	7.3727	7.35697	-1.83124	-0.87282	1.83124	down	6.19653e-09	5.27357e-08
93663	ARHGAP18	Rho GTPase activating protein 18	6.56037	6.45186	6.45799	7.20603	7.26485	7.13572	-1.63822	-0.712127	1.63822	down	4.61455e-08	2.97658e-07
9241	NOG	noggin	8.81025	8.79878	8.90725	8.10218	8.11942	7.84386	1.76167	0.81694	1.76167	up	1.65748e-08	1.21956e-07
84948	TIGD5	tigger transposable element derived 5	6.40653	6.43799	6.41734	7.48785	7.58029	7.44181	-2.11799	-1.0827	2.11799	down	1.32993e-10	2.1836e-09
84680	ACCS	1-aminocyclopropane-1-carboxylate synthase homolog (inactive)	5.88483	5.99271	6.06624	6.73561	6.8746	6.75384	-1.74927	-0.806757	1.74927	down	5.32574e-08	3.37461e-07
55693	KDM4D	lysine (K)-specific demethylase 4D	4.73211	4.39885	4.42436	5.39452	5.24687	5.26069	-1.71981	-0.782253	1.71981	down	2.25227e-06	9.23295e-06
400720	ZNF772	zinc finger protein 772	5.70749	5.21613	5.51611	6.81205	6.69164	6.69462	-2.38313	-1.25286	2.38313	down	2.07392e-08	1.48717e-07
11234	HPS5	Hermansky-Pudlak syndrome 5	7.91806	7.98553	8.03443	8.72531	8.70205	8.72209	-1.66687	-0.737143	1.66687	down	6.19771e-10	7.75703e-09
54065	SMIM11A	small integral membrane protein 11A	6.78543	6.65215	6.78608	6.02577	5.85887	5.70997	1.83573	0.87635	1.83573	up	1.14139e-07	6.57139e-07
51255	RNF181	ring finger protein 181	11.0279	11.0531	11.1322	10.1657	10.2003	10.0426	1.91176	0.9349	1.91176	up	1.39185e-11	3.58237e-10
57184	FAM219B	family with sequence similarity 219 member B	8.55963	8.5983	8.41696	7.91128	7.84569	7.74228	1.61539	0.69188	1.61539	up	2.97028e-08	2.02126e-07
642799	NPIPA2	nuclear pore complex interacting protein family member A2	7.50469	7.41691	7.48382	6.4757	6.59842	6.4392	1.95076	0.964033	1.95076	up	1.02531e-09	1.17871e-08
5451	POU2F1	POU class 2 homeobox 1	6.30671	6.21399	6.50982	5.09209	5.29886	5.25404	2.18633	1.12851	2.18633	up	1.3142e-08	9.97772e-08
50804	MYEF2	myelin expression factor 2	7.05122	6.91577	7.09864	6.38354	6.42831	6.40637	1.53241	0.615803	1.53241	up	4.09532e-07	2.0196e-06
2571	GAD1	glutamate decarboxylase 1	7.33443	7.48373	7.42684	4.90018	4.92601	4.90375	5.67657	2.50502	5.67657	up	1.72738e-14	2.23618e-12
23564	DDAH2	dimethylarginine dimethylaminohydrolase 2	9.22714	9.15825	9.22134	8.61973	8.62615	8.55591	1.51745	0.601647	1.51745	up	2.39427e-09	2.39092e-08
8995	TNFSF18	tumor necrosis factor superfamily member 18	5.76903	6.10768	5.93717	6.5376	6.5376	6.5376	-1.51534	-0.59964	1.51534	down	7.31839e-06	2.66096e-05
147968	CAPN12	calpain 12	7.88339	7.7429	7.89587	5.47893	5.30587	5.68244	5.10404	2.35164	5.10404	up	8.87275e-13	4.57337e-11
79084	WDR77	WD repeat domain 77	7.77632	7.80236	7.76957	8.7225	8.76887	8.63629	-1.90062	-0.92647	1.90062	down	5.97922e-11	1.13035e-09
144363	LYRM5	LYR motif containing 5	5.46591	5.77306	5.70997	6.48608	6.38027	6.58893	-1.78441	-0.835447	1.78441	down	4.18694e-07	2.06193e-06
64864	RFX7	regulatory factor X7	5.67902	5.61544	5.51352	6.87431	6.70555	6.85678	-2.31266	-1.20955	2.31266	down	5.90913e-10	7.45532e-09
79844	ZDHHC11	zinc finger, DHHC-type containing 11	5.32324	5.367	5.28169	6.07191	6.07629	6.07873	-1.68374	-0.751667	1.68374	down	8.88372e-08	5.27496e-07
149076	ZNF362	zinc finger protein 362	7.53827	7.67037	7.74136	9.19778	9.05366	9.10127	-2.76556	-1.46757	2.76556	down	1.74215e-12	7.48477e-11
113510	HELQ	helicase, POLQ-like	4.42416	4.3714	3.84679	5.44467	5.42911	5.2201	-2.21992	-1.15051	2.21992	down	8.28012e-07	3.76828e-06
84759	PCGF1	polycomb group ring finger 1	7.49757	7.27033	7.47529	6.79455	6.81332	6.45498	1.65494	0.72678	1.65494	up	2.8852e-06	1.15235e-05
51463	GPR89B	G protein-coupled receptor 89B	8.39522	8.17682	8.1916	8.97367	8.96679	8.79258	-1.57622	-0.656467	1.57622	down	1.51912e-07	8.43775e-07
6760	SS18	synovial sarcoma translocation, chromosome 18	7.94148	7.97135	7.94027	8.83046	8.78879	8.87312	-1.84006	-0.879757	1.84006	down	3.86482e-11	8.04658e-10
1523	CUX1	cut-like homeobox 1	6.91342	7.03476	7.0857	8.123	8.10243	8.06298	-2.12115	-1.08484	2.12115	down	7.18265e-11	1.30556e-09
6709	SPTAN1	spectrin, alpha, non-erythrocytic 1	6.51804	6.42458	6.61307	5.79449	5.8928	5.77032	1.62378	0.69936	1.62378	up	3.60612e-07	1.80306e-06
1184	CLCN5	chloride channel, voltage-sensitive 5	6.3047	6.01872	6.35019	7.10515	7.08871	6.79792	-1.70849	-0.772723	1.70849	down	2.96407e-06	1.1812e-05
79684	MSANTD2	Myb/SANT-like DNA-binding domain containing 2	4.93583	4.87128	5.08537	6.53798	6.58889	6.52199	-3.00103	-1.58546	3.00103	down	2.91387e-11	6.47573e-10
57026	PDXP	pyridoxal (pyridoxine, vitamin B6) phosphatase	9.24502	9.1888	9.26094	8.32797	8.30703	8.10475	1.97932	0.985003	1.97932	up	2.13977e-10	3.24565e-09
200942	KLHDC8B	kelch domain containing 8B	8.56019	8.63465	8.7676	7.75347	7.75347	7.58329	1.94181	0.957403	1.94181	up	1.13001e-09	1.27553e-08
85016	C11orf70	chromosome 11 open reading frame 70	5.3095	5.35212	5.43059	6.70311	6.63138	6.30082	-2.26739	-1.18103	2.26739	down	1.82635e-08	1.32689e-07
55577	NAGK	N-acetylglucosamine kinase	7.53089	7.39812	7.49283	8.35105	8.29353	8.16217	-1.73504	-0.79497	1.73504	down	5.47775e-09	4.75659e-08
55214	P3H2	prolyl 3-hydroxylase 2	6.23573	6.10974	6.24828	7.8158	7.80096	7.84556	-3.07984	-1.62286	3.07984	down	8.30123e-13	4.34734e-11
2298	FOXD4	forkhead box D4	5.04611	4.23481	4.27549	6.14996	6.30921	6.20443	-3.25441	-1.7024	3.25441	down	1.12842e-07	6.50153e-07
2887	GRB10	growth factor receptor bound protein 10	6.89019	6.75206	7.0793	5.80162	5.47144	5.91039	2.26477	1.17937	2.26477	up	7.2943e-08	4.44629e-07
79811	SLTM	SAFB-like, transcription modulator	7.42126	7.44811	7.54832	8.5136	8.42164	8.71557	-2.11068	-1.07771	2.11068	down	7.71103e-10	9.30948e-09
23256	SCFD1	sec1 family domain containing 1	7.87049	7.93354	7.89155	8.69585	8.63339	8.82503	-1.76487	-0.819563	1.76487	down	1.03006e-09	1.1821e-08
7150	TOP1	topoisomerase (DNA) I	8.98961	8.94469	9.1196	8.32198	8.28159	8.36969	1.61725	0.693547	1.61725	up	4.58162e-09	4.0872e-08
23616	SH3BP1	SH3-domain binding protein 1	9.24502	9.1888	9.26094	8.32797	8.30703	8.10475	1.97932	0.985003	1.97932	up	2.13977e-10	3.24565e-09
3054	HCFC1	host cell factor C1	8.29086	8.26994	8.2478	8.97604	8.96002	8.85025	-1.57925	-0.659237	1.57925	down	2.54729e-09	2.51935e-08
93611	FBXO44	F-box protein 44	7.51845	7.48157	7.5391	6.87597	6.87597	6.78044	1.58987	0.668913	1.58987	up	2.47979e-08	1.73201e-07
81602	CDADC1	cytidine and dCMP deaminase domain containing 1	6.14195	6.09646	6.30955	5.50241	5.52952	5.4343	1.61766	0.69391	1.61766	up	7.45133e-07	3.43695e-06
8996	NOL3	nucleolar protein 3	8.99232	8.95684	8.98317	8.14833	8.21355	8.19914	1.7296	0.790437	1.7296	up	8.4261e-11	1.49825e-09
80762	NDFIP1	Nedd4 family interacting protein 1	8.97763	8.99848	9.154	8.29718	8.18096	8.30963	1.71806	0.78078	1.71806	up	2.68791e-09	2.63517e-08
374655	ZNF710	zinc finger protein 710	7.37399	7.08522	7.13944	7.76457	7.76981	7.84457	-1.50883	-0.593433	1.50883	down	1.37646e-06	5.92013e-06
81609	SNX27	sorting nexin family member 27	6.5738	6.45675	6.48177	5.6696	5.77009	5.74699	1.71144	0.775213	1.71144	up	5.62806e-08	3.53386e-07
402483	LINC01000	long intergenic non-protein coding RNA 1000	6.72977	6.5617	6.50887	7.23202	7.19008	7.19008	-1.51987	-0.603947	1.51987	down	6.47498e-07	3.03153e-06
4898	NRDC	nardilysin convertase	8.00941	8.01625	8.15126	8.69868	8.75425	8.66266	-1.56507	-0.646223	1.56507	down	1.09016e-08	8.5081e-08
7465	WEE1	WEE1 G2 checkpoint kinase	10.2137	10.3121	10.2134	9.54479	9.49383	9.58971	1.62863	0.70366	1.62863	up	2.13792e-10	3.2441e-09
80746	TSEN2	tRNA splicing endonuclease subunit 2	5.47353	5.71989	5.53246	7.47357	7.54698	7.50808	-3.82179	-1.93425	3.82179	down	1.12476e-12	5.39371e-11
220988	HNRNPA3	heterogeneous nuclear ribonucleoprotein A3	7.87692	7.85736	7.80364	8.5973	8.59615	8.56736	-1.67129	-0.740963	1.67129	down	4.32309e-10	5.79737e-09
3975	LHX1	LIM homeobox 1	6.84424	6.81605	6.84532	6.17349	6.48946	6.06192	1.50899	0.59358	1.50899	up	2.43779e-05	7.91377e-05
58486	ZBED5	zinc finger, BED-type containing 5	7.649	7.68472	7.72389	8.92081	8.92912	8.77404	-2.27961	-1.18879	2.27961	down	6.78561e-12	2.0265e-10
7699	ZNF140	zinc finger protein 140	5.48229	5.39304	5.53629	6.43222	6.31251	6.29451	-1.83512	-0.875873	1.83512	down	2.93548e-08	1.99972e-07
10228	STX6	syntaxin 6	8.92978	8.83922	8.85574	7.86039	7.91625	7.78516	2.0293	1.02098	2.0293	up	2.30698e-11	5.37678e-10
2966	GTF2H2	general transcription factor IIH subunit 2	8.85448	8.79228	8.94775	9.49796	9.59226	9.42465	-1.55846	-0.64012	1.55846	down	1.3833e-08	1.04427e-07
1953	MEGF6	multiple EGF-like-domains 6	5.55993	5.85446	5.67589	6.68873	6.59842	6.77844	-1.98862	-0.99177	1.98862	down	2.79649e-08	1.92106e-07
7419	VDAC3	voltage-dependent anion channel 3	11.0244	11.1046	11.0281	11.7551	11.6294	11.724	-1.56964	-0.650437	1.56964	down	1.93335e-10	2.97862e-09
259266	ASPM	abnormal spindle microtubule assembly	8.55256	8.4917	8.59586	10.2227	10.1736	10.2223	-3.159	-1.65947	3.159	down	3.13515e-15	5.94089e-13
80219	COQ10B	coenzyme Q10B	9.33437	9.3644	9.40892	8.48882	8.46175	8.46139	1.86423	0.898577	1.86423	up	9.01194e-12	2.52257e-10
28976	ACAD9	acyl-CoA dehydrogenase family member 9	8.47848	8.47863	8.51033	9.19674	9.32692	9.19957	-1.68404	-0.75193	1.68404	down	4.04615e-10	5.4917e-09
1649	DDIT3	DNA damage inducible transcript 3	8.72671	8.74524	8.74621	5.78663	5.89039	5.81335	7.51235	2.90926	7.51235	up	1.13669e-16	5.2863e-14
57019	CIAPIN1	cytokine induced apoptosis inhibitor 1	8.14528	8.12532	8.05949	8.99142	9.05509	8.87141	-1.81832	-0.86261	1.81832	down	4.0668e-10	5.51591e-09
1605	DAG1	dystroglycan 1	8.32298	8.29315	8.3617	9.2045	9.23896	9.15576	-1.83248	-0.873797	1.83248	down	2.7546e-11	6.19549e-10
57095	PITHD1	PITH (C-terminal proteasome-interacting domain of thioredoxin-like) domain containing 1	6.97093	6.93349	7.01881	7.97996	8.0025	7.82506	-1.94724	-0.96143	1.94724	down	6.11172e-10	7.67143e-09
6274	S100A3	S100 calcium binding protein A3	7.69204	7.76026	7.77594	7.10493	7.13511	7.08511	1.55225	0.634363	1.55225	up	2.0864e-08	1.49368e-07
7769	ZNF226	zinc finger protein 226	4.24015	4.47406	4.55358	6.82438	6.84974	6.60337	-5.05099	-2.33657	5.05099	down	3.39644e-12	1.21224e-10
84893	FBXO18	F-box protein, helicase, 18	8.16542	8.16976	8.24062	8.80739	8.882	8.77921	-1.54857	-0.630933	1.54857	down	4.34638e-09	3.91247e-08
51696	HECA	hdc homolog, cell cycle regulator	8.25709	8.39694	8.44103	7.17669	7.20276	7.09463	2.30856	1.20699	2.30856	up	2.56514e-11	5.84647e-10
11097	NUPL2	nucleoporin like 2	7.5727	7.46702	7.51328	8.24299	8.22967	8.1954	-1.63017	-0.70502	1.63017	down	2.63163e-09	2.5897e-08
161582	DYX1C1	dyslexia susceptibility 1 candidate 1	3.97061	3.66822	4.11412	4.94216	5.12311	4.79828	-2.05177	-1.03687	2.05177	down	6.32057e-07	2.96419e-06
79786	KLHL36	kelch like family member 36	7.30486	7.34783	7.44409	6.77778	6.75057	6.81234	1.50042	0.585363	1.50042	up	2.20643e-07	1.17368e-06
10905	MAN1A2	mannosidase, alpha, class 1A, member 2	4.91016	5.12161	4.98579	6.32212	6.20173	6.05672	-2.27785	-1.18767	2.27785	down	5.39246e-09	4.69834e-08
26999	CYFIP2	cytoplasmic FMR1 interacting protein 2	4.87181	5.09977	4.97359	4.20051	4.24561	4.32829	1.65128	0.723587	1.65128	up	1.14434e-06	5.0265e-06
22835	ZFP30	ZFP30 zinc finger protein	5.16015	5.1292	5.36167	5.76378	5.84715	5.83669	-1.51453	-0.598867	1.51453	down	6.62859e-06	2.4327e-05
222183	SRRM3	serine/arginine repetitive matrix 3	6.47591	6.56246	6.45961	5.79785	5.81759	5.70614	1.65344	0.725467	1.65344	up	1.19575e-07	6.84708e-07
51054	PLEKHA8P1	pleckstrin homology domain containing A8 pseudogene 1	4.33726	4.38711	4.54357	5.06595	5.21125	5.12589	-1.63775	-0.711717	1.63775	down	1.31101e-06	5.67283e-06
112611	RWDD2A	RWD domain containing 2A	4.80292	4.83835	5.02968	5.97108	5.8247	5.71411	-1.92694	-0.946313	1.92694	down	1.17032e-07	6.71922e-07
8482	SEMA7A	semaphorin 7A, GPI membrane anchor (John Milton Hagen blood group)	7.96328	7.81783	7.97579	6.87215	6.79455	7.0239	2.03087	1.0221	2.03087	up	1.42518e-09	1.54979e-08
4076	CAPRIN1	cell cycle associated protein 1	5.00951	4.97207	5.08542	6.47474	6.42831	6.47199	-2.70572	-1.43601	2.70572	down	3.67273e-11	7.737e-10
54801	HAUS6	HAUS augmin like complex subunit 6	6.78486	6.66841	6.82213	7.74154	7.76432	7.87388	-2.0488	-1.03478	2.0488	down	3.5304e-10	4.91587e-09
219	ALDH1B1	aldehyde dehydrogenase 1 family member B1	7.29091	7.13511	7.28362	7.98449	7.89892	8.00923	-1.65596	-0.727667	1.65596	down	1.45828e-08	1.09183e-07
8726	EED	embryonic ectoderm development	5.6872	5.81386	6.08807	7.0349	7.06505	7.11313	-2.31014	-1.20798	2.31014	down	5.40183e-09	4.70444e-08
1281	COL3A1	collagen, type III, alpha 1	10.7516	10.8139	10.8551	10.052	9.96811	10.0174	1.73433	0.79438	1.73433	up	1.63442e-11	4.07824e-10
9246	UBE2L6	ubiquitin conjugating enzyme E2L 6	9.07559	9.0583	9.03635	8.21659	8.14772	8.12432	1.85815	0.89387	1.85815	up	2.51372e-11	5.75939e-10
51426	POLK	polymerase (DNA directed) kappa	7.24076	7.15538	7.25119	6.58063	6.61201	6.65086	1.51706	0.601277	1.51706	up	1.60626e-07	8.86152e-07
202658	TRIM39-RPP21	TRIM39-RPP21 readthrough	5.80763	5.73426	6.09216	6.61192	6.51274	6.51918	-1.591	-0.66993	1.591	down	4.74616e-06	1.80186e-05
55284	UBE2W	ubiquitin conjugating enzyme E2W (putative)	8.31796	8.26868	8.07449	7.4369	7.4899	7.48068	1.68321	0.751217	1.68321	up	1.95761e-08	1.41333e-07
154091	SLC2A12	solute carrier family 2 (facilitated glucose transporter), member 12	5.21563	5.30386	5.53088	6.27334	6.17769	6.18124	-1.81584	-0.860633	1.81584	down	2.21554e-07	1.17789e-06
23253	ANKRD12	ankyrin repeat domain 12	4.48474	3.86698	4.12251	6.60271	6.60995	6.53045	-5.3627	-2.42296	5.3627	down	4.11012e-11	8.44563e-10
5192	PEX10	peroxisomal biogenesis factor 10	6.35697	6.40957	6.40328	7.21886	7.34134	7.28857	-1.85701	-0.892983	1.85701	down	1.77178e-09	1.84786e-08
8915	BCL10	B-cell CLL/lymphoma 10	7.84388	7.99028	8.02311	6.90835	6.79455	6.77482	2.18331	1.12652	2.18331	up	1.57085e-10	2.51291e-09
23022	PALLD	palladin, cytoskeletal associated protein	6.07584	5.95186	6.01176	5.53442	5.12311	5.03458	1.72005	0.78245	1.72005	up	9.31248e-06	3.30991e-05
8325	FZD8	frizzled class receptor 8	4.95542	5.17662	4.89005	5.72295	5.87873	5.69348	-1.69078	-0.75769	1.69078	down	1.57849e-06	6.68861e-06
22822	PHLDA1	pleckstrin homology-like domain, family A, member 1	10.3042	10.3011	10.2974	9.63701	9.62533	9.6456	1.58551	0.66495	1.58551	up	3.01422e-11	6.65725e-10
8458	TTF2	transcription termination factor, RNA polymerase II	7.40096	7.63428	7.39424	8.39643	8.42438	8.53763	-1.96744	-0.97632	1.96744	down	1.88984e-09	1.95333e-08
2181	ACSL3	acyl-CoA synthetase long-chain family member 3	8.35745	8.35061	8.3875	9.09691	9.05314	9.21408	-1.68902	-0.75619	1.68902	down	6.82421e-10	8.39384e-09
26147	PHF19	PHD finger protein 19	8.95293	8.93753	9.03488	9.72085	9.70826	9.6662	-1.65098	-0.723323	1.65098	down	1.48054e-10	2.38989e-09
285237	C3orf38	chromosome 3 open reading frame 38	5.83708	5.98863	6.23986	7.26444	7.30469	7.31683	-2.41741	-1.27346	2.41741	down	2.03962e-09	2.08344e-08
92140	MTDH	metadherin	4.80539	4.65689	4.86061	6.63073	6.41709	6.49913	-3.34349	-1.74135	3.34349	down	2.49031e-11	5.71911e-10
100131211	NEMP2	nuclear envelope integral membrane protein 2	5.4982	5.59921	5.52875	6.03921	6.10241	6.25444	-1.50521	-0.589967	1.50521	down	4.45167e-06	1.70159e-05
100129405	MSTO2P	misato family member 2, pseudogene	5.39005	4.92709	5.14369	6.28577	6.11725	6.15222	-2.04411	-1.03147	2.04411	down	2.22614e-07	1.18272e-06
55357	TBC1D2	TBC1 domain family member 2	6.11466	6.0556	5.94997	6.76053	6.73021	6.6972	-1.61243	-0.689237	1.61243	down	1.66346e-07	9.13469e-07
25880	TMEM186	transmembrane protein 186	7.05197	6.90641	6.98011	8.05387	7.94017	7.86777	-1.96488	-0.97444	1.96488	down	8.25772e-10	9.85725e-09
55344	PLCXD1	phosphatidylinositol-specific phospholipase C, X domain containing 1	7.72403	7.62384	7.74949	6.55466	6.66525	6.71147	2.07819	1.05533	2.07819	up	3.07962e-10	4.37992e-09
90233	ZNF551	zinc finger protein 551	4.66934	4.35052	4.50199	5.70997	5.56401	5.64971	-2.19458	-1.13395	2.19458	down	1.47079e-08	1.09924e-07
147929	ZNF565	zinc finger protein 565	4.05456	3.92108	4.62229	5.74887	5.71809	5.994	-3.0759	-1.62101	3.0759	down	5.63348e-08	3.5367e-07
7132	TNFRSF1A	tumor necrosis factor receptor superfamily member 1A	6.6757	6.41466	6.27529	5.71555	5.52661	5.32006	1.9112	0.934477	1.9112	up	1.41097e-06	6.04669e-06
222068	TMED4	transmembrane p24 trafficking protein 4	10.0397	9.95468	10.0197	9.38411	9.34737	9.29669	1.58222	0.66195	1.58222	up	3.19427e-10	4.51027e-09
163486	DENND1B	DENN/MADD domain containing 1B	4.63535	4.60738	4.53227	5.53299	5.38435	5.25274	-1.73912	-0.79836	1.73912	down	5.18132e-07	2.48974e-06
64764	CREB3L2	cAMP responsive element binding protein 3-like 2	4.73114	4.92689	5.09702	4.08952	4.1631	3.97908	1.79144	0.841117	1.79144	up	1.12104e-06	4.93412e-06
1728	NQO1	NAD(P)H dehydrogenase, quinone 1	11.1891	11.1261	11.199	12.1713	12.1531	12.1468	-1.98023	-0.985667	1.98023	down	4.89221e-14	4.9458e-12
3176	HNMT	histamine N-methyltransferase	7.53913	7.50822	7.41877	4.92601	4.9929	4.92293	5.82164	2.54143	5.82164	up	1.21408e-14	1.69496e-12
11202	KLK8	kallikrein related peptidase 8	7.39184	7.36544	7.70005	6.21519	6.24067	6.11876	2.45247	1.29424	2.45247	up	1.01903e-09	1.17252e-08
84364	ARFGAP2	ADP ribosylation factor GTPase activating protein 2	6.47378	6.60657	6.4936	7.12095	7.1965	7.02741	-1.50556	-0.590303	1.50556	down	7.89274e-07	3.61294e-06
60496	AASDHPPT	aminoadipate-semialdehyde dehydrogenase-phosphopantetheinyl transferase	8.15424	8.08691	7.92427	9.21494	9.0928	9.09795	-2.11417	-1.08009	2.11417	down	1.15246e-10	1.93848e-09
201627	DENND6A	DENN/MADD domain containing 6A	8.05835	8.13419	8.11066	8.70467	8.59306	8.76807	-1.50268	-0.587533	1.50268	down	4.0861e-08	2.67754e-07
5066	PAM	peptidylglycine alpha-amidating monooxygenase	9.11878	9.11012	9.09617	7.32967	7.2225	7.32753	3.5189	1.81512	3.5189	up	8.62751e-15	1.28674e-12
145501	ISM2	isthmin 2	6.27322	6.09821	6.24393	4.65362	4.73077	4.46391	3.00845	1.58902	3.00845	up	1.4703e-10	2.37531e-09
51110	LACTB2	lactamase beta 2	4.82795	4.69649	4.98957	5.57942	5.54131	5.4157	-1.59565	-0.67414	1.59565	down	4.95425e-06	1.8718e-05
9425	CDYL	chromodomain protein, Y-like	8.14916	8.15318	8.24236	7.41748	7.50355	7.32653	1.70021	0.765713	1.70021	up	5.19176e-09	4.55382e-08
37	ACADVL	acyl-CoA dehydrogenase, very long chain	9.66562	9.62389	9.68644	8.81606	8.87279	8.63465	1.84568	0.88415	1.84568	up	5.14122e-10	6.64681e-09
25911	DPCD	deleted in primary ciliary dyskinesia homolog (mouse)	9.83481	9.79123	9.94392	8.83416	8.91002	8.81483	2.00507	1.00365	2.00507	up	1.29151e-11	3.36992e-10
57572	DOCK6	dedicator of cytokinesis 6	7.88996	7.76693	7.96563	7.07878	7.23448	7.02125	1.69663	0.76267	1.69663	up	5.09057e-08	3.24257e-07
5316	PKNOX1	PBX/knotted 1 homeobox 1	5.52384	5.63132	5.81501	6.86474	6.62843	6.661	-2.08686	-1.06133	2.08686	down	2.34467e-08	1.65353e-07
6541	SLC7A1	solute carrier family 7 (cationic amino acid transporter, y+ system), member 1	7.62457	7.46624	7.63348	8.20612	8.24173	8.30281	-1.5971	-0.675457	1.5971	down	2.25623e-08	1.5985e-07
5825	ABCD3	ATP binding cassette subfamily D member 3	7.42896	7.61244	7.63348	8.46908	8.47488	8.58542	-1.93388	-0.9515	1.93388	down	7.83063e-10	9.42776e-09
7247	TSN	translin	6.75165	6.54486	6.54728	7.3044	7.30885	7.4833	-1.68287	-0.75092	1.68287	down	1.56137e-07	8.64317e-07
1876	E2F6	E2F transcription factor 6	5.22982	5.48522	5.74169	6.22544	6.27266	6.53414	-1.81316	-0.858503	1.81316	down	6.28123e-06	2.31561e-05
79960	JADE1	jade family PHD finger 1	6.27289	6.35578	6.39049	8.19548	8.14203	8.25368	-3.6234	-1.85734	3.6234	down	8.76159e-14	7.82855e-12
23169	SLC35D1	solute carrier family 35 (UDP-GlcA/UDP-GalNAc transporter), member D1	5.11381	4.90986	4.8473	6.36258	6.44858	6.38253	-2.71491	-1.44091	2.71491	down	2.37102e-10	3.53894e-09
259230	SGMS1	sphingomyelin synthase 1	4.50063	4.88445	4.91016	5.72216	5.50145	5.60523	-1.79568	-0.844533	1.79568	down	3.0912e-06	1.22552e-05
10464	PIBF1	progesterone immunomodulatory binding factor 1	4.21373	4.0968	4.36972	5.30601	5.23112	5.16345	-2.00942	-1.00678	2.00942	down	4.03769e-08	2.65069e-07
138428	PTRH1	peptidyl-tRNA hydrolase 1 homolog	8.6229	8.62884	8.62604	7.96474	8.05236	7.92961	1.56232	0.64369	1.56232	up	4.09148e-09	3.72882e-08
23275	POFUT2	protein O-fucosyltransferase 2	5.56299	5.08016	5.56347	4.54788	4.41595	4.5182	1.8767	0.908197	1.8767	up	3.16727e-06	1.25188e-05
10401	PIAS3	protein inhibitor of activated STAT 3	6.69689	6.59345	6.79759	7.32468	7.30435	7.30839	-1.53315	-0.616497	1.53315	down	2.73935e-07	1.41551e-06
166379	BBS12	Bardet-Biedl syndrome 12	4.80528	4.68673	4.71446	5.47283	5.5336	5.56179	-1.72578	-0.78725	1.72578	down	1.37618e-07	7.74696e-07
2272	FHIT	fragile histidine triad	6.23116	6.0181	6.00524	4.68377	4.94422	5.0614	2.27895	1.18837	2.27895	up	2.95086e-08	2.00915e-07
8577	TMEFF1	transmembrane protein with EGF-like and two follistatin-like domains 1	8.22169	8.12101	8.18658	6.73391	6.67572	6.98015	2.60238	1.37983	2.60238	up	7.51896e-11	1.35476e-09
24137	KIF4A	kinesin family member 4A	7.53539	7.45799	7.52671	8.52482	8.59761	8.50716	-2.05125	-1.0365	2.05125	down	1.79663e-11	4.4073e-10
637	BID	BH3 interacting domain death agonist	6.20749	6.34202	6.48563	7.60736	7.70191	7.55616	-2.42295	-1.27676	2.42295	down	2.49602e-10	3.69737e-09
101059938	NPIPA7	nuclear pore complex interacting protein family member A7	6.09547	5.79863	6.03211	6.52688	6.67572	6.52861	-1.51747	-0.601667	1.51747	down	8.5182e-06	3.05557e-05
11344	TWF2	twinfilin actin binding protein 2	9.20752	9.2026	9.25143	8.58709	8.68693	8.41125	1.57873	0.65876	1.57873	up	5.06701e-08	3.23071e-07
10717	AP4B1	adaptor-related protein complex 4, beta 1 subunit	6.18967	6.1498	6.3335	7.19745	7.15556	6.9916	-1.85388	-0.890547	1.85388	down	2.2821e-08	1.61405e-07
5970	RELA	v-rel avian reticuloendotheliosis viral oncogene homolog A	8.61488	8.56513	8.55409	7.84036	7.93378	7.90271	1.60854	0.68575	1.60854	up	1.75019e-09	1.83098e-08
23200	ATP11B	ATPase, class VI, type 11B	8.40429	8.48617	8.5644	7.75529	7.79023	7.86766	1.60276	0.68056	1.60276	up	1.07271e-08	8.39024e-08
883	CCBL1	cysteine conjugate-beta lyase, cytoplasmic	8.49545	8.59499	8.49387	7.84212	7.91495	7.98643	1.53008	0.613603	1.53008	up	2.61107e-08	1.80953e-07
55888	ZKSCAN7	zinc finger with KRAB and SCAN domains 7	4.8514	4.93408	4.66313	6.15321	6.16062	6.11801	-2.5101	-1.32774	2.5101	down	6.87262e-10	8.44809e-09
8520	HAT1	histone acetyltransferase 1	8.89293	8.97699	8.83021	9.58049	9.5905	9.59186	-1.61057	-0.687573	1.61057	down	6.35803e-10	7.92985e-09
57496	MKL2	MKL/myocardin-like 2	6.39702	6.00782	6.09348	8.10711	7.94971	8.13904	-3.73001	-1.89918	3.73001	down	1.81572e-11	4.44579e-10
5525	PPP2R5A	protein phosphatase 2 regulatory subunit B', alpha	7.83877	7.9483	7.92464	8.56939	8.5333	8.42712	-1.52207	-0.606033	1.52207	down	3.25774e-08	2.1951e-07
5657	PRTN3	proteinase 3	5.64063	5.69443	5.80677	4.24326	4.46736	4.49741	2.48159	1.31127	2.48159	up	1.79792e-09	1.86993e-08
253558	LCLAT1	lysocardiolipin acyltransferase 1	5.4636	6.02706	5.76394	4.26321	4.22277	3.92213	3.06417	1.6155	3.06417	up	1.33298e-08	1.0096e-07
92086	GGTLC1	gamma-glutamyltransferase light chain 1	9.7923	9.70791	9.82035	8.56008	8.60966	8.5191	2.3143	1.21057	2.3143	up	5.26816e-13	3.12623e-11
1478	CSTF2	cleavage stimulation factor, 3' pre-RNA, subunit 2	5.37995	5.07477	5.20047	6.86087	6.86644	6.63588	-2.96768	-1.56933	2.96768	down	2.79731e-10	4.03993e-09
134	ADORA1	adenosine A1 receptor	6.77488	6.31697	6.73458	7.30388	7.37828	7.25845	-1.62984	-0.704727	1.62984	down	8.42697e-06	3.02561e-05
4015	LOX	lysyl oxidase	4.87974	4.71847	5.00792	4.29533	4.34183	4.19318	1.50726	0.59193	1.50726	up	1.93823e-05	6.42276e-05
10221	TRIB1	tribbles pseudokinase 1	5.58896	5.67516	5.9304	4.75742	4.85272	4.63905	1.9749	0.981777	1.9749	up	1.72171e-07	9.41371e-07
80263	TRIM45	tripartite motif containing 45	4.39897	4.08585	4.03642	5.03248	5.09432	5.28269	-1.94902	-0.96275	1.94902	down	5.03917e-07	2.42678e-06
84321	THOC3	THO complex 3	6.59159	6.39943	6.50328	5.54934	5.48522	5.47109	1.99476	0.996217	1.99476	up	5.45564e-09	4.7439e-08
101060429	LOC101060429	polycystin-1-like	8.20325	8.08455	8.25953	5.97521	6.01041	5.93626	4.62189	2.20848	4.62189	up	2.2085e-14	2.72416e-12
1070	CETN3	centrin 3	8.15656	8.21176	8.10686	9.06911	9.08824	9.20057	-1.94654	-0.960913	1.94654	down	4.41129e-11	8.92381e-10
54583	EGLN1	egl-9 family hypoxia-inducible factor 1	8.10284	8.09345	8.11432	7.47807	7.36194	7.44579	1.59653	0.674937	1.59653	up	5.99291e-09	5.12922e-08
4862	NPAS2	neuronal PAS domain protein 2	4.93552	4.43189	4.91901	6.65519	6.39749	6.51148	-3.38521	-1.75925	3.38521	down	2.07492e-09	2.11125e-08
5580	PRKCD	protein kinase C, delta	7.66688	7.59753	7.70601	6.44838	6.54449	6.42179	2.27403	1.18525	2.27403	up	4.73971e-11	9.41342e-10
10826	FAXDC2	fatty acid hydroxylase domain containing 2	5.85398	5.80457	5.84715	5.05005	5.06911	4.98881	1.74019	0.799243	1.74019	up	6.32918e-08	3.92323e-07
25778	DSTYK	dual serine/threonine and tyrosine protein kinase	6.28733	5.94721	6.19358	6.80903	6.91097	6.91012	-1.66324	-0.734	1.66324	down	9.11223e-07	4.10449e-06
51434	ANAPC7	anaphase promoting complex subunit 7	5.66756	5.4574	5.84617	7.12105	6.89495	7.13096	-2.62432	-1.39194	2.62432	down	2.47834e-09	2.4586e-08
345757	FAM174A	family with sequence similarity 174 member A	5.07243	5.23477	5.20525	4.17065	4.15765	4.42737	1.89071	0.918927	1.89071	up	1.94417e-07	1.04854e-06
6821	SUOX	sulfite oxidase	6.68821	6.5043	6.57239	7.73315	7.60659	7.77486	-2.1683	-1.11657	2.1683	down	3.57551e-10	4.96809e-09
11076	TPPP	tubulin polymerization promoting protein	8.04477	7.84556	8.01004	6.49913	6.50572	6.3806	2.83819	1.50497	2.83819	up	7.15981e-12	2.10844e-10
84916	UTP4	UTP4 small subunit processome component	8.5867	8.49029	8.59646	9.50429	9.50376	9.44699	-1.90158	-0.927197	1.90158	down	1.458e-11	3.71846e-10
54487	DGCR8	DGCR8 microprocessor complex subunit	6.1849	6.18123	6.26884	6.95817	7.09046	7.00301	-1.74782	-0.805557	1.74782	down	1.45943e-08	1.09249e-07
50808	AK3	adenylate kinase 3	8.46084	8.49723	8.53968	7.91343	7.84144	7.7274	1.59309	0.671827	1.59309	up	1.39585e-08	1.05191e-07
3988	LIPA	lipase A, lysosomal acid, cholesterol esterase	11.5673	11.6067	11.6217	10.7483	10.758	10.7479	1.79893	0.84714	1.79893	up	3.28762e-13	2.14571e-11
9187	SLC24A1	solute carrier family 24 (sodium/potassium/calcium exchanger), member 1	5.56479	5.25259	5.60193	6.15202	6.40183	6.15202	-1.69606	-0.762187	1.69606	down	4.79144e-06	1.81624e-05
339044	PKD1P1	polycystic kidney disease 1 (autosomal dominant) pseudogene 1	6.09547	5.79863	6.03211	6.52688	6.67572	6.52861	-1.51747	-0.601667	1.51747	down	8.5182e-06	3.05557e-05
80324	PUS1	pseudouridylate synthase 1	6.46042	6.40957	6.58092	7.22541	7.4501	7.26377	-1.77702	-0.829457	1.77702	down	4.25778e-08	2.77335e-07
9858	PPP1R26	protein phosphatase 1 regulatory subunit 26	9.53215	9.46066	9.49801	8.75018	8.71008	8.68166	1.72067	0.782967	1.72067	up	5.14373e-11	1.0023e-09
79738	BBS10	Bardet-Biedl syndrome 10	4.91016	4.78828	4.81329	6.14886	6.10773	6.06423	-2.41111	-1.2697	2.41111	down	3.06074e-10	4.3652e-09
2034	EPAS1	endothelial PAS domain protein 1	7.12575	7.08907	7.18611	6.15085	5.96462	5.99271	2.13996	1.09758	2.13996	up	7.19956e-10	8.77027e-09
7405	UVRAG	UV radiation resistance associated	6.07388	6.14995	6.06274	5.41307	5.41401	5.25581	1.66389	0.73456	1.66389	up	2.87998e-07	1.48057e-06
1387	CREBBP	CREB binding protein	5.63542	5.73426	5.86609	7.00626	7.04077	7.26955	-2.56733	-1.36027	2.56733	down	5.94035e-10	7.48748e-09
9792	SERTAD2	SERTA domain containing 2	6.86425	6.75206	6.77492	7.61622	7.60672	7.4251	-1.68444	-0.75227	1.68444	down	3.72162e-08	2.46589e-07
6883	TAF12	TATA-box binding protein associated factor 12	7.89825	7.68653	7.96776	8.6678	8.65329	8.56059	-1.71283	-0.77638	1.71283	down	2.55985e-08	1.77874e-07
55010	PARPBP	PARP1 binding protein	5.89274	5.70755	5.74625	6.40556	6.40214	6.49436	-1.57117	-0.65184	1.57117	down	8.09581e-07	3.69383e-06
144245	ALG10B	ALG10B, alpha-1,2-glucosyltransferase	4.41043	4.34632	4.10174	4.83678	4.9965	4.80971	-1.5103	-0.594833	1.5103	down	3.28229e-05	0.000103728
8805	TRIM24	tripartite motif containing 24	7.22817	7.09527	7.20795	7.81043	7.90564	7.85528	-1.60212	-0.679987	1.60212	down	1.96157e-08	1.41517e-07
84441	MAML2	mastermind like transcriptional coactivator 2	5.34023	5.58205	5.27126	6.42458	6.13123	6.25444	-1.8305	-0.872237	1.8305	down	6.50353e-07	3.04199e-06
10664	CTCF	CCCTC-binding factor (zinc finger protein)	7.46599	7.62243	7.50381	8.76261	8.79233	8.63737	-2.29744	-1.20003	2.29744	down	1.92955e-11	4.65191e-10
57533	TBC1D14	TBC1 domain family member 14	6.8173	6.73739	6.45788	5.84157	5.91957	5.77018	1.7741	0.827083	1.7741	up	5.14439e-07	2.47411e-06
10534	SSSCA1	Sjogren syndrome/scleroderma autoantigen 1	9.34235	9.32115	9.45536	8.30206	8.36522	8.1428	2.1479	1.10293	2.1479	up	6.56791e-11	1.21751e-09
122525	C14orf28	chromosome 14 open reading frame 28	3.95335	4.20451	4.18442	5.6696	5.52268	5.58635	-2.78714	-1.47878	2.78714	down	3.78905e-10	5.21399e-09
23557	SNAPIN	SNAP-associated protein	8.42439	8.45989	8.50519	9.48322	9.47676	9.40628	-1.9893	-0.992263	1.9893	down	4.65329e-12	1.54421e-10
51114	ZDHHC9	zinc finger, DHHC-type containing 9	7.61479	7.48141	7.68539	6.71868	6.83459	6.56443	1.85056	0.887963	1.85056	up	2.81222e-08	1.9295e-07
794	CALB2	calbindin 2	8.01121	8.03287	8.03287	8.77189	8.92626	8.77783	-1.74071	-0.799677	1.74071	down	6.16959e-10	7.72923e-09
6241	RRM2	ribonucleotide reductase M2	11.6932	11.6632	11.6611	10.8534	10.8266	10.9414	1.73951	0.798683	1.73951	up	4.62052e-12	1.53723e-10
25813	SAMM50	SAMM50 sorting and assembly machinery component	8.92998	8.90921	9.0097	9.74425	9.75676	9.6695	-1.70985	-0.773873	1.70985	down	1.09207e-10	1.85761e-09
91949	COG7	component of oligomeric golgi complex 7	6.12343	5.85548	5.83405	6.56625	6.66877	6.42766	-1.53323	-0.616573	1.53323	down	1.24734e-05	4.31148e-05
57594	HOMEZ	homeobox and leucine zipper encoding	5.49091	5.05796	5.29069	6.83864	6.9665	6.78504	-2.99704	-1.58354	2.99704	down	6.43868e-10	8.00498e-09
80223	RAB11FIP1	RAB11 family interacting protein 1 (class I)	7.61479	7.62312	7.64304	6.59842	6.29854	6.32518	2.32883	1.2196	2.32883	up	5.8643e-10	7.40589e-09
9364	RAB28	RAB28, member RAS oncogene family	7.16557	7.08522	6.91544	7.89016	7.95097	7.91976	-1.8212	-0.864887	1.8212	down	5.65217e-09	4.88556e-08
57515	SERINC1	serine incorporator 1	10.8429	10.9223	10.8573	10.1458	10.1406	10.3032	1.59951	0.677627	1.59951	up	1.00963e-09	1.16342e-08
4601	MXI1	MAX interactor 1, dimerization protein	8.03692	8.00568	8.0263	6.13139	6.14922	6.07688	3.74198	1.9038	3.74198	up	3.66706e-14	4.0067e-12
10227	MFSD10	major facilitator superfamily domain containing 10	9.80919	9.7386	9.84176	9.10166	9.1356	9.0476	1.62627	0.701563	1.62627	up	2.91625e-10	4.18244e-09
347688	TUBB8	tubulin, beta 8 class VIII	4.03021	3.99315	3.84844	5.35249	5.37879	5.31738	-2.62494	-1.39229	2.62494	down	2.32449e-10	3.48141e-09
65095	KRI1	KRI1 homolog	8.45299	8.37222	8.42724	9.01496	9.0913	8.91059	-1.5033	-0.588133	1.5033	down	3.03906e-08	2.06348e-07
4637	MYL6	myosin light chain 6	7.01421	6.78782	7.3228	6.33409	6.48901	6.22456	1.61596	0.69239	1.61596	up	3.27204e-05	0.000103421
8837	CFLAR	CASP8 and FADD like apoptosis regulator	9.04156	9.003	9.00667	8.49501	8.44859	8.34839	1.50151	0.586413	1.50151	up	1.14753e-08	8.88687e-08
55374	TMCO6	transmembrane and coiled-coil domains 6	7.36328	7.21834	7.30185	8.08414	8.08916	7.9553	-1.6799	-0.748377	1.6799	down	9.20624e-09	7.39535e-08
9667	SAFB2	scaffold attachment factor B2	6.67005	6.56066	6.70934	7.38934	7.38338	7.18455	-1.59373	-0.672407	1.59373	down	3.27934e-07	1.65742e-06
51573	GDE1	glycerophosphodiester phosphodiesterase 1	7.80804	7.66383	7.73145	8.43837	8.50226	8.47285	-1.66638	-0.73672	1.66638	down	1.96835e-09	2.02063e-08
10513	APPBP2	amyloid beta precursor protein (cytoplasmic tail) binding protein 2	4.34452	4.41289	4.79347	6.89443	6.71237	6.62975	-4.68665	-2.22856	4.68665	down	3.92774e-11	8.1344e-10
5604	MAP2K1	mitogen-activated protein kinase kinase 1	9.1163	9.05142	9.0966	8.40307	8.26564	8.23715	1.72447	0.786153	1.72447	up	6.96745e-10	8.52724e-09
64838	FNDC4	fibronectin type III domain containing 4	7.84697	7.94339	8.07331	7.21803	7.17284	7.10398	1.7286	0.789607	1.7286	up	1.32488e-08	1.00441e-07
5597	MAPK6	mitogen-activated protein kinase 6	7.51581	7.52757	7.49283	6.97641	6.99834	6.80444	1.50074	0.585673	1.50074	up	3.94861e-07	1.95487e-06
100133265	BMS1P7	BMS1, ribosome biogenesis factor pseudogene 7	5.74287	5.69396	5.61897	6.43573	6.22046	6.34562	-1.56772	-0.64867	1.56772	down	1.35343e-06	5.83261e-06
55558	PLXNA3	plexin A3	9.08779	8.97656	9.08366	7.92785	8.28777	7.879	2.02482	1.0178	2.02482	up	1.83253e-08	1.33088e-07
4999	ORC2	origin recognition complex subunit 2	7.68268	7.51304	7.73688	8.43305	8.47681	8.41568	-1.73826	-0.797647	1.73826	down	4.59797e-09	4.09992e-08
146330	FBXL16	F-box and leucine-rich repeat protein 16	8.86679	8.9573	9.0062	8.30921	8.30493	8.36198	1.53481	0.618057	1.53481	up	6.80242e-09	5.71482e-08
2876	GPX1	glutathione peroxidase 1	11.3669	11.3772	11.3574	10.7356	10.7884	10.7322	1.53163	0.615067	1.53163	up	2.85277e-11	6.36518e-10
202243	CCDC125	coiled-coil domain containing 125	3.81223	3.8651	3.99792	4.86357	4.66454	4.58345	-1.75577	-0.812103	1.75577	down	7.82899e-07	3.5871e-06
339479	BRINP3	bone morphogenetic protein/retinoic acid inducible neural-specific 3	6.50947	6.21479	6.36103	8.22379	8.20888	8.19128	-3.59557	-1.84622	3.59557	down	1.01951e-12	5.03021e-11
7584	ZNF35	zinc finger protein 35	5.50403	5.34792	5.62391	6.1925	6.41334	6.25341	-1.73443	-0.794463	1.73443	down	6.1659e-07	2.89858e-06
84981	MIR22HG	MIR22 host gene	5.56613	5.45911	5.96615	6.86775	6.85761	6.8256	-2.27604	-1.18652	2.27604	down	4.87034e-08	3.12309e-07
53373	TPCN1	two pore segment channel 1	7.46067	7.49491	7.65182	8.28087	8.2312	8.28607	-1.65892	-0.730247	1.65892	down	9.0145e-09	7.26863e-08
57478	USP31	ubiquitin specific peptidase 31	6.25635	6.32412	6.10238	7.51731	7.60734	7.62212	-2.55733	-1.35464	2.55733	down	4.59177e-11	9.1894e-10
55164	SHQ1	SHQ1, H/ACA ribonucleoprotein assembly factor	5.39051	5.29332	5.47804	6.2686	6.24331	6.08669	-1.75594	-0.812243	1.75594	down	1.71387e-07	9.37477e-07
56666	PANX2	pannexin 2	7.27372	7.35424	7.48211	5.93107	5.97289	5.59483	2.90209	1.53709	2.90209	up	5.0519e-10	6.55294e-09
6605	SMARCE1	SWI/SNF related, matrix associated, actin dependent regulator of chromatin, subfamily e, member 1	7.40191	7.50125	7.57646	8.22402	8.11788	8.13309	-1.5857	-0.665123	1.5857	down	2.94126e-08	2.00332e-07
10846	PDE10A	phosphodiesterase 10A	7.39379	7.33575	7.2433	6.33165	6.38466	6.81074	1.75962	0.815263	1.75962	up	2.58904e-06	1.04664e-05
9774	BCLAF1	BCL2-associated transcription factor 1	6.38167	6.3884	6.31311	7.34126	7.26338	7.59076	-2.05253	-1.03741	2.05253	down	7.27238e-09	6.05003e-08
57466	SCAF4	SR-related CTD-associated factor 4	8.12877	8.06002	8.17996	8.95334	9.05491	8.97627	-1.8301	-0.871923	1.8301	down	1.18764e-10	1.99337e-09
1960	EGR3	early growth response 3	5.26397	5.11061	5.22976	4.48389	4.48553	4.75509	1.54393	0.62661	1.54393	up	1.32514e-05	4.55553e-05
9527	GOSR1	golgi SNAP receptor complex member 1	7.07194	7.08785	7.19323	7.98074	7.98495	7.76442	-1.73191	-0.792363	1.73191	down	2.41741e-08	1.69437e-07
91369	ANKRD40	ankyrin repeat domain 40	7.04501	7.15286	7.14654	8.39241	8.36372	8.34274	-2.38087	-1.25149	2.38087	down	3.02902e-12	1.11144e-10
3866	KRT15	keratin 15, type I	9.55655	9.47737	9.58113	8.72793	8.69378	8.65279	1.79857	0.84685	1.79857	up	3.77459e-11	7.90909e-10
10693	CCT6B	chaperonin containing TCP1, subunit 6B (zeta 2)	5.34823	5.36762	5.57399	6.99761	6.94094	6.97088	-2.90767	-1.53986	2.90767	down	3.12081e-11	6.82732e-10
55715	DOK4	docking protein 4	6.23543	6.24375	6.36166	5.66882	5.59423	5.48522	1.62172	0.697523	1.62172	up	5.41396e-07	2.58569e-06
124961	ZFP3	ZFP3 zinc finger protein	4.16171	3.91485	3.99487	4.68653	4.7698	4.91415	-1.70096	-0.76635	1.70096	down	1.42658e-06	6.10491e-06
83786	FRMD8	FERM domain containing 8	7.44579	7.39422	7.48211	6.26022	6.51977	6.44454	2.04561	1.03253	2.04561	up	2.14389e-09	2.17353e-08
105376798	LOC105376798	uncharacterized LOC105376798	4.16171	3.91485	3.99487	4.68653	4.7698	4.91415	-1.70096	-0.76635	1.70096	down	1.42658e-06	6.10491e-06
84181	CHD6	chromodomain helicase DNA binding protein 6	5.88585	5.83597	5.61661	6.96386	7.11122	7.1089	-2.43151	-1.28185	2.43151	down	7.14342e-10	8.70729e-09
93487	MAPK1IP1L	mitogen-activated protein kinase 1 interacting protein 1-like	7.52731	7.49933	7.6203	8.96228	8.91346	8.92172	-2.60902	-1.38351	2.60902	down	3.40222e-13	2.20218e-11
136051	ZNF786	zinc finger protein 786	4.4766	4.64604	4.7863	6.29325	6.39421	6.22715	-3.17896	-1.66856	3.17896	down	9.99724e-11	1.7237e-09
27102	EIF2AK1	eukaryotic translation initiation factor 2 alpha kinase 1	4.81179	5.10943	4.92992	5.89102	5.90124	5.97832	-1.96312	-0.973147	1.96312	down	4.83442e-08	3.10157e-07
23550	PSD4	pleckstrin and Sec7 domain containing 4	4.98696	4.79703	4.72662	6.12511	6.05722	6.07588	-2.3771	-1.2492	2.3771	down	1.43576e-09	1.55918e-08
9379	NRXN2	neurexin 2	5.54558	5.53932	5.56189	4.93983	4.9752	4.94199	1.51214	0.59659	1.51214	up	1.74562e-06	7.32711e-06
100271836	SMG1P3	SMG1 pseudogene 3	6.03732	6.1435	6.17196	5.18395	5.04896	4.84235	2.13244	1.09251	2.13244	up	2.30033e-08	1.62577e-07
1278	COL1A2	collagen, type I, alpha 2	7.91096	7.71496	7.90735	8.70623	8.82194	8.56515	-1.80669	-0.85335	1.80669	down	1.40299e-08	1.05608e-07
1031	CDKN2C	cyclin-dependent kinase inhibitor 2C (p18, inhibits CDK4)	5.80763	5.84278	5.9165	7.27307	7.20738	7.12097	-2.54001	-1.34484	2.54001	down	3.82935e-11	7.98969e-10
144455	E2F7	E2F transcription factor 7	5.55436	5.52837	5.69407	7.22765	7.20237	7.1922	-3.06341	-1.61514	3.06341	down	4.36374e-12	1.46799e-10
400986	ANKRD36C	ankyrin repeat domain 36C	5.79779	5.89315	5.85312	7.31919	7.11225	7.29288	-2.62701	-1.39342	2.62701	down	5.24305e-11	1.018e-09
7443	VRK1	vaccinia related kinase 1	6.51674	6.45783	6.61721	7.7948	7.62075	7.78297	-2.30098	-1.20225	2.30098	down	1.37106e-10	2.23896e-09
23338	JADE2	jade family PHD finger 2	6.27627	6.85403	6.32465	8.56593	8.64687	8.56245	-4.30725	-2.10677	4.30725	down	9.49325e-11	1.65646e-09
126433	FBXO27	F-box protein 27	8.71046	8.71046	8.66021	7.44585	7.43488	7.5761	2.31033	1.2081	2.31033	up	4.68966e-12	1.55496e-10
6947	TCN1	transcobalamin I	11.5846	11.5866	11.6024	9.99683	10.0071	9.94822	3.04647	1.60714	3.04647	up	1.65542e-16	6.15145e-14
91694	LONRF1	LON peptidase N-terminal domain and ring finger 1	6.10407	6.0186	6.14606	4.13782	4.16953	4.10476	3.86966	1.95221	3.86966	up	1.59198e-12	7.00059e-11
1460	CSNK2B	casein kinase 2, beta polypeptide	7.52744	7.5064	7.41794	6.28866	6.2258	6.14618	2.40113	1.26371	2.40113	up	4.07362e-11	8.3834e-10
51001	MTERF3	mitochondrial transcription termination factor 3	7.94928	8.08237	7.8873	8.72531	8.73747	8.77921	-1.71042	-0.774347	1.71042	down	2.00461e-09	2.05249e-08
152815	THAP6	THAP domain containing 6	4.79914	4.85502	5.17298	6.01558	6.16808	6.07202	-2.20816	-1.14285	2.20816	down	3.08734e-08	2.09182e-07
155368	WBSCR27	Williams Beuren syndrome chromosome region 27	7.36126	7.34784	7.3689	6.74413	6.73645	6.61733	1.58012	0.66003	1.58012	up	5.07291e-08	3.23395e-07
22847	ZNF507	zinc finger protein 507	6.20749	6.1649	6.17236	7.16482	7.0566	7.1486	-1.92087	-0.941757	1.92087	down	1.24065e-09	1.37782e-08
54629	FAM63B	family with sequence similarity 63 member B	8.44727	8.4622	8.47565	7.29164	7.12121	7.16081	2.41243	1.27049	2.41243	up	5.10658e-12	1.63381e-10
85459	CEP295	centrosomal protein 295kDa	5.25227	5.30213	5.27471	6.04393	6.01271	6.04595	-1.69094	-0.757827	1.69094	down	7.7387e-08	4.67144e-07
1182	CLCN3	chloride channel, voltage-sensitive 3	7.08871	6.90607	7.01607	7.66717	7.80791	7.79733	-1.68629	-0.753853	1.68629	down	2.40448e-08	1.68722e-07
256051	ZNF549	zinc finger protein 549	3.96605	3.5251	3.53247	4.51221	4.50263	4.32211	-1.70658	-0.77111	1.70658	down	1.38608e-05	4.74466e-05
7014	TERF2	telomeric repeat binding factor 2	7.07744	6.96217	6.99662	8.20708	8.12267	8.0584	-2.16942	-1.11731	2.16942	down	5.06856e-11	9.89618e-10
55052	MRPL20	mitochondrial ribosomal protein L20	9.36099	9.4724	9.43852	10.3262	10.2947	10.281	-1.83617	-0.876703	1.83617	down	6.67477e-12	2.01088e-10
152006	RNF38	ring finger protein 38	5.72376	5.8619	5.74182	4.76269	4.88462	5.02319	1.84761	0.88566	1.84761	up	1.33787e-07	7.56058e-07
284716	RIMKLA	ribosomal modification protein rimK-like family member A	7.82166	7.82166	7.87929	5.46354	5.51352	5.48	5.11659	2.35518	5.11659	up	6.66454e-15	1.05837e-12
22889	KIAA0907	KIAA0907	6.73359	6.68947	6.96596	6.02507	6.02507	5.92044	1.74853	0.806147	1.74853	up	1.72845e-07	9.44531e-07
100302736	TMED7-TICAM2	TMED7-TICAM2 readthrough	5.91257	6.02926	5.97692	4.99102	5.12	4.89375	1.96064	0.971327	1.96064	up	2.33052e-08	1.64533e-07
3613	IMPA2	inositol(myo)-1(or 4)-monophosphatase 2	8.66375	8.67877	8.78276	9.52273	9.56445	9.4588	-1.74945	-0.8069	1.74945	down	1.67918e-10	2.64946e-09
1787	TRDMT1	tRNA aspartic acid methyltransferase 1	5.07614	4.82973	5.01327	6.17902	6.32212	6.23208	-2.41389	-1.27136	2.41389	down	1.23651e-09	1.37399e-08
23483	TGDS	TDP-glucose 4,6-dehydratase	6.16628	5.84948	6.12114	6.71592	6.69596	6.64484	-1.55826	-0.63994	1.55826	down	3.6955e-06	1.43963e-05
93627	TBCK	TBC1 domain containing kinase	6.53561	6.69666	6.722	7.79016	7.77193	7.74418	-2.16946	-1.11733	2.16946	down	1.35932e-10	2.22256e-09
9846	GAB2	GRB2 associated binding protein 2	5.73131	5.46	5.89071	4.69191	4.72328	4.80012	1.93935	0.95557	1.93935	up	3.6972e-07	1.8432e-06
5255	PHKA1	phosphorylase kinase, alpha 1 (muscle)	8.00105	7.76512	7.99504	7.38562	7.20356	7.25695	1.55656	0.63836	1.55656	up	6.22834e-07	2.92443e-06
3182	HNRNPAB	heterogeneous nuclear ribonucleoprotein A/B	10.9489	11.0586	11.1039	11.8613	11.8092	11.8381	-1.73995	-0.799047	1.73995	down	1.86248e-11	4.5337e-10
54108	CHRAC1	chromatin accessibility complex 1	8.78078	8.85005	8.81267	9.38704	9.37856	9.49846	-1.52293	-0.606853	1.52293	down	3.82579e-09	3.52683e-08
54815	GATAD2A	GATA zinc finger domain containing 2A	6.82452	6.66716	6.91778	8.47584	8.58371	8.55211	-3.32664	-1.73407	3.32664	down	8.71907e-13	4.51791e-11
9790	BMS1	BMS1, ribosome biogenesis factor	5.74287	5.69396	5.61897	6.43573	6.22046	6.34562	-1.56772	-0.64867	1.56772	down	1.35343e-06	5.83261e-06
84328	LZIC	leucine zipper and CTNNBIP1 domain containing	6.27322	6.17719	6.30711	7.11848	6.97151	6.94503	-1.69251	-0.759167	1.69251	down	6.61549e-08	4.07559e-07
89970	RSPRY1	ring finger and SPRY domain containing 1	6.75206	6.5192	6.65406	7.57103	7.5784	7.47735	-1.8667	-0.900487	1.8667	down	6.07479e-09	5.18572e-08
26512	INTS6	integrator complex subunit 6	5.89911	5.5879	5.60193	6.71064	6.72698	6.72738	-2.03546	-1.02535	2.03546	down	1.97364e-08	1.42309e-07
27340	UTP20	UTP20 small subunit processome component	5.30012	5.37992	5.17992	6.45742	6.47704	6.42321	-2.24374	-1.1659	2.24374	down	9.33339e-10	1.09186e-08
4281	MID1	midline 1	4.91016	4.67378	4.75356	4.02268	4.07788	4.10108	1.63802	0.711953	1.63802	up	1.26749e-06	5.50577e-06
8065	CUL5	cullin 5	7.27527	7.20978	7.39319	7.88027	7.89553	7.99919	-1.54998	-0.63225	1.54998	down	1.03908e-07	6.05347e-07
53944	CSNK1G1	casein kinase 1, gamma 1	5.92573	5.6237	5.95568	7.27424	7.18773	7.10864	-2.55827	-1.35517	2.55827	down	9.81975e-10	1.13779e-08
3146	HMGB1	high mobility group box 1	7.07833	7.1412	7.13511	8.38662	8.43453	8.51269	-2.50776	-1.3264	2.50776	down	1.66027e-12	7.18893e-11
51351	ZNF117	zinc finger protein 117	5.50849	5.30062	5.17954	6.34316	6.30567	6.33344	-1.99705	-0.997873	1.99705	down	3.30854e-08	2.22412e-07
5236	PGM1	phosphoglucomutase 1	9.3515	9.30956	9.45913	10.0576	10.0145	9.96566	-1.55745	-0.639183	1.55745	down	2.14627e-09	2.17538e-08
65251	ZNF649	zinc finger protein 649	5.25846	5.19117	5.1427	6.51849	6.49595	6.45125	-2.44718	-1.29112	2.44718	down	1.29046e-10	2.1295e-09
3300	DNAJB2	DnaJ heat shock protein family (Hsp40) member B2	7.38113	7.42642	7.59	6.66889	6.71286	6.45351	1.80763	0.854097	1.80763	up	6.4384e-08	3.97899e-07
25983	NGDN	neuroguidin	7.9176	7.60168	7.72049	5.78978	5.94725	5.91996	3.63241	1.86093	3.63241	up	5.93133e-12	1.81763e-10
2043	EPHA4	EPH receptor A4	7.28233	7.33101	7.45915	9.17091	9.15275	9.08239	-3.42916	-1.77785	3.42916	down	5.62821e-14	5.46859e-12
54926	UBE2R2	ubiquitin conjugating enzyme E2R 2	7.63683	7.50011	7.86661	6.96077	6.9872	7.00211	1.60713	0.68449	1.60713	up	8.425e-07	3.82799e-06
51103	NDUFAF1	NADH dehydrogenase (ubiquinone) complex I, assembly factor 1	7.25263	7.25792	7.37942	7.9466	7.97931	7.79554	-1.52678	-0.610493	1.52678	down	2.14275e-07	1.14353e-06
653333	FAM86B2	family with sequence similarity 86 member B2	6.5918	6.52924	6.61054	7.14986	7.2679	7.1771	-1.53804	-0.621093	1.53804	down	1.51461e-07	8.41389e-07
729096	BMS1P4	BMS1, ribosome biogenesis factor pseudogene 4	5.74287	5.69396	5.61897	6.43573	6.22046	6.34562	-1.56772	-0.64867	1.56772	down	1.35343e-06	5.83261e-06
6515	SLC2A3	solute carrier family 2 (facilitated glucose transporter), member 3	7.00166	6.98293	6.97759	3.88887	4.03868	4.03165	8.00551	3.00099	8.00551	up	5.56411e-15	9.37305e-13
205	AK4	adenylate kinase 4	10.5881	10.5518	10.5518	9.71415	9.78277	9.69701	1.78086	0.832573	1.78086	up	4.75429e-12	1.56142e-10
54948	MRPL16	mitochondrial ribosomal protein L16	9.67185	9.6836	9.69613	10.3011	10.3363	10.2531	-1.52939	-0.61296	1.52939	down	2.15653e-10	3.2691e-09
64792	IFT22	intraflagellar transport 22	7.95267	7.87106	8.03159	8.62013	8.58767	8.40802	-1.50195	-0.586833	1.50195	down	3.18627e-07	1.61684e-06
6272	SORT1	sortilin 1	7.46558	7.42366	7.32403	6.70451	6.63318	6.62515	1.68196	0.750143	1.68196	up	1.52511e-08	1.13378e-07
125919	ZNF543	zinc finger protein 543	3.29704	3.81857	3.45737	4.99102	4.93096	4.8669	-2.64873	-1.4053	2.64873	down	1.52529e-08	1.13378e-07
84084	RAB6C	RAB6C, member RAS oncogene family	7.13165	7.10483	7.11747	6.31782	6.25444	6.15075	1.83653	0.87698	1.83653	up	4.7371e-09	4.20486e-08
54928	IMPAD1	inositol monophosphatase domain containing 1	8.52708	8.55556	8.63101	7.8863	7.93267	7.84556	1.60552	0.68304	1.60552	up	2.78226e-09	2.71478e-08
254251	LCORL	ligand dependent nuclear receptor corepressor like	7.68413	7.72244	7.77676	5.9588	5.99345	5.99345	3.35399	1.74588	3.35399	up	2.32899e-13	1.64934e-11
8029	CUBN	cubilin	8.75364	8.60542	8.70613	9.5466	9.52849	9.4921	-1.78262	-0.834	1.78262	down	9.46328e-11	1.6527e-09
9550	ATP6V1G1	ATPase, H+ transporting, lysosomal 13kDa, V1 subunit G1	10.7767	10.8361	10.9071	10.1572	10.1463	10.1576	1.60909	0.686243	1.60909	up	8.74529e-11	1.54242e-09
55171	TBCCD1	TBCC domain containing 1	6.11107	6.05597	6.04424	7.13103	6.96313	7.33814	-2.10479	-1.07367	2.10479	down	1.11278e-08	8.64845e-08
5874	RAB27B	RAB27B, member RAS oncogene family	7.82899	7.77778	7.98642	7.18869	7.23562	7.17794	1.58408	0.663647	1.58408	up	6.52925e-08	4.03005e-07
5681	PSKH1	protein serine kinase H1	6.13636	5.86068	6.08631	7.04486	6.94668	6.93405	-1.92841	-0.947413	1.92841	down	2.09362e-08	1.49858e-07
55229	PANK4	pantothenate kinase 4	8.14528	8.00568	8.14748	7.45582	7.58418	7.4302	1.52564	0.609413	1.52564	up	1.33918e-07	7.56689e-07
80013	FAM188A	family with sequence similarity 188 member A	7.32802	7.19695	7.36761	7.97642	7.87188	7.94262	-1.55055	-0.63278	1.55055	down	7.2972e-08	4.44668e-07
1466	CSRP2	cysteine and glycine rich protein 2	7.40266	7.39504	7.5563	6.2897	6.20356	6.17631	2.34265	1.22814	2.34265	up	9.88641e-11	1.70985e-09
170954	PPP1R18	protein phosphatase 1 regulatory subunit 18	10.4678	10.3541	10.361	9.168	9.05132	9.05347	2.46805	1.30337	2.46805	up	2.7353e-13	1.8692e-11
158880	USP51	ubiquitin specific peptidase 51	4.30571	4.28809	4.12251	5.38158	5.01876	5.10561	-1.90512	-0.92988	1.90512	down	4.45142e-07	2.17471e-06
27107	ZBTB11	zinc finger and BTB domain containing 11	7.99456	7.99539	7.84758	7.05835	7.11066	7.03599	1.8372	0.87751	1.8372	up	1.11774e-09	1.26495e-08
195827	AAED1	AhpC/TSA antioxidant enzyme domain containing 1	9.3946	9.34432	9.36472	8.67421	8.65433	8.59457	1.65501	0.726843	1.65501	up	1.50804e-10	2.42927e-09
139285	AMER1	APC membrane recruitment protein 1	4.55969	4.48199	5.05859	5.92044	5.84715	5.86926	-2.26398	-1.17886	2.26398	down	3.00451e-07	1.53839e-06
116092	DNTTIP1	deoxynucleotidyltransferase, terminal, interacting protein 1	9.89917	9.91328	9.9654	8.98332	8.92946	8.83187	2.0154	1.01107	2.0154	up	6.57775e-12	1.99391e-10
9837	GINS1	GINS complex subunit 1 (Psf1 homolog)	5.51234	5.11575	5.50649	6.47591	6.55018	6.49417	-2.1864	-1.12856	2.1864	down	3.93015e-08	2.58658e-07
64858	DCLRE1B	DNA cross-link repair 1B	6.01892	6.18123	6.04065	7.18118	7.20566	7.11289	-2.1233	-1.08631	2.1233	down	5.52484e-10	7.05902e-09
55691	FRMD4A	FERM domain containing 4A	3.87417	3.38405	3.70036	4.5186	4.50387	4.33294	-1.73983	-0.798943	1.73983	down	8.53081e-06	3.05925e-05
8452	CUL3	cullin 3	7.07952	7.09871	7.20198	7.88678	7.75388	7.77873	-1.60184	-0.679727	1.60184	down	3.08064e-08	2.08882e-07
79823	CAMKMT	calmodulin-lysine N-methyltransferase	6.28578	6.38632	6.29991	6.98589	6.8746	6.9774	-1.53896	-0.62196	1.53896	down	2.943e-07	1.5098e-06
79147	FKRP	fukutin related protein	6.01131	5.71849	5.51419	7.45986	7.11764	6.92619	-2.67567	-1.4199	2.67567	down	7.48726e-08	4.54554e-07
2237	FEN1	flap structure-specific endonuclease 1	8.18493	8.3444	8.21608	9.59285	9.57101	9.56629	-2.51097	-1.32825	2.51097	down	4.12497e-13	2.58057e-11
5097	PCDH1	protocadherin 1	5.07945	5.10943	5.24525	5.78456	5.8378	5.86059	-1.60541	-0.68294	1.60541	down	7.59521e-07	3.49633e-06
11020	IFT27	intraflagellar transport 27	7.1479	6.91755	7.26029	7.68297	7.78759	7.65272	-1.51486	-0.59918	1.51486	down	3.65087e-06	1.42351e-05
151636	DTX3L	deltex 3 like, E3 ubiquitin ligase	6.45439	6.38734	6.64104	7.38117	7.40115	7.54455	-1.92924	-0.948033	1.92924	down	1.07165e-08	8.38363e-08
51602	NOP58	NOP58 ribonucleoprotein	9.52271	9.4953	9.57053	10.5729	10.5875	10.616	-2.08868	-1.06259	2.08868	down	1.73039e-13	1.3154e-11
7580	ZNF32	zinc finger protein 32	7.39605	7.49719	7.4666	8.30129	8.31035	8.18842	-1.75736	-0.813407	1.75736	down	1.13182e-09	1.27614e-08
203260	CCDC107	coiled-coil domain containing 107	7.81714	7.83585	8.00756	6.95259	6.96896	6.9123	1.9215	0.942233	1.9215	up	9.50737e-10	1.10825e-08
29115	SAP30BP	SAP30 binding protein	5.97021	5.92414	5.94777	7.18358	7.27779	6.96634	-2.28976	-1.1952	2.28976	down	1.22957e-09	1.36784e-08
9784	SNX17	sorting nexin 17	8.76159	8.63587	8.81986	9.44745	9.51572	9.38987	-1.63797	-0.711907	1.63797	down	3.78086e-09	3.49362e-08
102724200	LOC102724200	trafficking protein particle complex subunit 10-like	6.63509	6.74011	6.57103	7.46235	7.23106	7.53161	-1.69302	-0.759597	1.69302	down	2.76564e-07	1.42834e-06
55181	SMG8	SMG8 nonsense mediated mRNA decay factor	7.61911	7.64873	7.66586	8.47274	8.43774	8.40219	-1.73266	-0.79299	1.73266	down	2.74135e-10	3.97385e-09
81671	VMP1	vacuole membrane protein 1	10.8971	10.934	10.8991	10.3526	10.2493	10.3585	1.50514	0.5899	1.50514	up	4.91672e-10	6.39875e-09
30812	SOX8	SRY-box 8	8.75838	8.75387	8.87928	7.6914	7.6914	7.6914	2.15215	1.10578	2.15215	up	6.69409e-12	2.01208e-10
87769	GGACT	gamma-glutamylamine cyclotransferase	5.28386	5.7823	5.98905	6.40347	6.68821	6.58986	-1.83457	-0.875443	1.83457	down	2.99206e-05	9.54251e-05
221491	C6orf1	chromosome 6 open reading frame 1	7.7011	7.63428	7.80544	7.0983	7.09075	7.01496	1.56439	0.645603	1.56439	up	6.80375e-08	4.17719e-07
3093	UBE2K	ubiquitin conjugating enzyme E2K	4.97686	4.80669	4.86828	5.79211	5.7962	5.67589	-1.82866	-0.87079	1.82866	down	6.69458e-08	4.11914e-07
23161	SNX13	sorting nexin 13	7.15429	6.97497	7.05299	7.83269	7.85364	7.81935	-1.71057	-0.774477	1.71057	down	5.51049e-09	4.77994e-08
8890	EIF2B4	eukaryotic translation initiation factor 2B subunit delta	8.42794	8.34183	8.41645	9.05073	9.12068	8.92649	-1.55534	-0.637227	1.55534	down	1.78612e-08	1.29982e-07
5395	PMS2	PMS1 homolog 2, mismatch repair system component	4.71263	4.62245	4.26913	5.26096	5.45607	5.29944	-1.74604	-0.804087	1.74604	down	5.77792e-06	2.14946e-05
118471	PRAP1	proline-rich acidic protein 1	10.0202	9.95526	10.0143	8.30738	8.34684	8.25619	3.23349	1.69309	3.23349	up	3.22672e-15	6.05588e-13
51754	TMEM8B	transmembrane protein 8B	7.77632	7.60121	7.69723	6.90497	6.89454	6.82149	1.76286	0.81792	1.76286	up	4.91173e-09	4.34316e-08
150786	WTH3DI	RAB6C-like	7.13165	7.10483	7.11747	6.31782	6.25444	6.15075	1.83653	0.87698	1.83653	up	4.7371e-09	4.20486e-08
54811	ZNF562	zinc finger protein 562	5.24591	4.94256	4.79347	6.05795	5.91521	5.84205	-1.92442	-0.944423	1.92442	down	8.203e-07	3.73535e-06
55108	BSDC1	BSD domain containing 1	7.70722	7.47315	7.5943	6.79737	6.83809	6.72611	1.74638	0.804367	1.74638	up	2.07122e-08	1.4858e-07
55776	SAYSD1	SAYSVFN motif domain containing 1	6.19714	6.2775	6.28916	7.52986	7.49321	7.36884	-2.31237	-1.20937	2.31237	down	8.38161e-11	1.49169e-09
400657	LINC00909	long intergenic non-protein coding RNA 909	4.41887	4.9265	4.46382	5.60875	5.51437	5.14426	-1.76467	-0.819397	1.76467	down	5.47341e-05	0.000165391
4067	LYN	LYN proto-oncogene, Src family tyrosine kinase	6.60794	6.57323	6.62355	7.39444	7.30154	7.4513	-1.71815	-0.780853	1.71815	down	8.84619e-09	7.15742e-08
9141	PDCD5	programmed cell death 5	7.83574	7.73252	7.68112	6.0024	6.01826	6.10875	3.26404	1.70666	3.26404	up	9.26918e-13	4.70963e-11
9526	MPDU1	mannose-P-dolichol utilization defect 1	8.01318	8.02735	8.15974	8.77446	8.7296	8.72076	-1.59643	-0.67485	1.59643	down	4.68761e-09	4.16943e-08
9498	SLC4A8	solute carrier family 4, sodium bicarbonate cotransporter, member 8	5.86926	5.80761	5.86659	4.53532	4.70067	4.70067	2.30101	1.20227	2.30101	up	1.16579e-09	1.30801e-08
5727	PTCH1	patched 1	6.00988	6.11115	6.03488	7.44097	7.47672	7.50903	-2.68255	-1.4236	2.68255	down	5.14889e-12	1.6424e-10
9517	SPTLC2	serine palmitoyltransferase, long chain base subunit 2	7.89884	7.88271	7.99179	7.30079	7.43631	7.22932	1.51814	0.602307	1.51814	up	2.34526e-07	1.23746e-06
9875	URB1	URB1 ribosome biogenesis 1 homolog (S. cerevisiae)	6.03023	6.32238	6.11691	6.77646	6.71286	6.87243	-1.54836	-0.630743	1.54836	down	3.32875e-06	1.30924e-05
1647	GADD45A	growth arrest and DNA damage inducible alpha	10.3439	10.4281	10.4383	9.29269	9.30605	9.20433	2.19736	1.13577	2.19736	up	5.46577e-13	3.19515e-11
2010	EMD	emerin	9.57292	9.67018	9.56587	8.97418	8.96459	8.88712	1.58121	0.661027	1.58121	up	1.0741e-09	1.2247e-08
1062	CENPE	centromere protein E	8.03324	7.99173	8.10656	8.67364	8.68933	8.61536	-1.5322	-0.6156	1.5322	down	8.31457e-09	6.79032e-08
102724560	CBSL	cystathionine-beta-synthase like	7.77811	7.81614	7.95361	8.46802	8.52337	8.43838	-1.54468	-0.627303	1.54468	down	3.216e-08	2.17084e-07
4869	NPM1	nucleophosmin (nucleolar phosphoprotein B23, numatrin)	11.146	11.1525	11.1572	11.9366	11.9316	11.8687	-1.69395	-0.760393	1.69395	down	1.35101e-12	6.23009e-11
5932	RBBP8	retinoblastoma binding protein 8	8.11102	7.98189	8.16246	9.45261	9.51235	9.44368	-2.61068	-1.38442	2.61068	down	6.0762e-13	3.45419e-11
23192	ATG4B	autophagy related 4B, cysteine peptidase	6.73893	6.88963	6.96862	8.2358	8.17805	7.99174	-2.41073	-1.26947	2.41073	down	2.42882e-10	3.61695e-09
57143	ADCK1	aarF domain containing kinase 1	5.56801	5.77173	5.61395	6.16369	6.40011	6.15774	-1.5045	-0.589283	1.5045	down	1.35182e-05	4.63952e-05
1793	DOCK1	dedicator of cytokinesis 1	7.98555	7.98102	7.93865	8.6451	8.5276	8.68865	-1.57139	-0.652043	1.57139	down	8.9784e-09	7.24944e-08
9314	KLF4	Kruppel-like factor 4 (gut)	6.90598	6.89898	6.8711	6.26466	6.29929	6.3499	1.50254	0.587403	1.50254	up	3.1456e-07	1.5993e-06
3659	IRF1	interferon regulatory factor 1	6.30812	6.02114	6.13493	7.82319	7.75347	7.77799	-3.09546	-1.63015	3.09546	down	8.33983e-12	2.3774e-10
3985	LIMK2	LIM domain kinase 2	6.08903	6.12036	5.99273	6.80221	6.90375	6.77858	-1.69444	-0.760807	1.69444	down	5.15637e-08	3.28129e-07
1848	DUSP6	dual specificity phosphatase 6	5.4636	5.28646	5.2228	4.59776	4.7929	4.70055	1.54458	0.627217	1.54458	up	8.80726e-06	3.1466e-05
255403	ZNF718	zinc finger protein 718	4.75062	3.70191	3.94033	5.24664	5.04896	5.19402	-2.04522	-1.03225	2.04522	down	0.000129973	0.000363897
23484	LEPROTL1	leptin receptor overlapping transcript-like 1	7.4217	7.45391	7.47333	8.09516	8.00678	8.00782	-1.50206	-0.58694	1.50206	down	3.08136e-08	2.08895e-07
55198	APPL2	adaptor protein, phosphotyrosine interaction, PH domain and leucine zipper containing 2	5.38496	5.43538	5.70118	6.21301	6.14909	6.15222	-1.58476	-0.664267	1.58476	down	4.08724e-06	1.57534e-05
2260	FGFR1	fibroblast growth factor receptor 1	5.30648	5.51828	5.51352	6.16344	6.2235	6.02507	-1.61467	-0.691243	1.61467	down	1.88699e-06	7.86579e-06
9022	CLIC3	chloride intracellular channel 3	8.1277	7.94973	7.97525	6.38048	6.28315	6.22981	3.29379	1.71975	3.29379	up	1.19553e-12	5.68419e-11
11186	RASSF1	Ras association (RalGDS/AF-6) domain family member 1	7.87872	7.85323	7.83768	6.34596	6.43892	6.21287	2.87579	1.52396	2.87579	up	4.87213e-12	1.5886e-10
132320	SCLT1	sodium channel and clathrin linker 1	4.13694	3.85184	4.03082	4.74603	4.80777	4.62566	-1.64713	-0.719953	1.64713	down	2.88269e-06	1.15154e-05
151613	TTC14	tetratricopeptide repeat domain 14	6.64482	6.85119	6.80326	7.43443	7.5114	7.56112	-1.66543	-0.735893	1.66543	down	5.61668e-08	3.52842e-07
101927562	LOC101927562	putative uncharacterized protein C11orf81	4.96942	4.9411	5.33513	4.30905	4.61057	4.24326	1.61805	0.694257	1.61805	up	6.0326e-05	0.000180729
9625	AATK	apoptosis-associated tyrosine kinase	9.12115	9.01656	9.2141	8.10218	8.06788	8.31662	1.93864	0.955043	1.93864	up	2.23527e-09	2.25453e-08
66008	TRAK2	trafficking protein, kinesin binding 2	5.84776	5.93309	6.06057	8.26058	8.21423	8.19509	-4.84387	-2.27616	4.84387	down	2.48718e-14	2.98348e-12
84224	NBPF3	neuroblastoma breakpoint family member 3	4.54793	4.47158	4.57256	6.01747	6.03366	6.15805	-2.906	-1.53904	2.906	down	4.2299e-11	8.63257e-10
6191	RPS4X	ribosomal protein S4, X-linked	4.66934	4.49024	4.65774	7.17678	7.0958	6.95561	-5.54155	-2.47029	5.54155	down	2.21017e-13	1.58888e-11
23071	ERP44	endoplasmic reticulum protein 44	6.39529	6.23758	6.53252	5.37771	5.19402	5.30655	2.13717	1.0957	2.13717	up	1.26854e-08	9.69386e-08
1738	DLD	dihydrolipoamide dehydrogenase	7.2225	6.89684	7.06701	7.74154	7.72176	7.64153	-1.55778	-0.639493	1.55778	down	1.01123e-06	4.50436e-06
56112	PCDHGA3	protocadherin gamma subfamily A, 3	7.92362	7.76142	7.80312	8.89019	8.958	8.87704	-2.11261	-1.07902	2.11261	down	2.02996e-11	4.82577e-10
51616	TAF9B	TATA-box binding protein associated factor 9b	7.29514	7.32198	7.44027	8.73249	8.73171	8.63081	-2.54184	-1.34587	2.54184	down	2.25484e-12	9.03702e-11
1173	AP2M1	adaptor-related protein complex 2, mu 1 subunit	9.90524	9.95056	9.99403	10.5995	10.5447	10.4932	-1.51138	-0.595863	1.51138	down	8.49952e-10	1.00937e-08
3880	KRT19	keratin 19, type I	12.1478	12.1575	12.1667	11.3814	11.4691	11.3779	1.67929	0.74785	1.67929	up	3.1778e-12	1.15379e-10
284948	SH2D6	SH2 domain containing 6	8.02666	8.11253	8.24978	7.31096	7.5036	7.33561	1.67745	0.746267	1.67745	up	5.76474e-08	3.60929e-07
10127	ZNF263	zinc finger protein 263	9.00966	9.06102	9.15496	8.20842	8.33575	8.13268	1.802	0.849597	1.802	up	1.31075e-09	1.443e-08
10480	EIF3M	eukaryotic translation initiation factor 3 subunit M	6.72684	6.5462	6.65688	7.79381	7.60163	7.75089	-2.10254	-1.07214	2.10254	down	7.5658e-10	9.15387e-09
51678	MPP6	membrane protein, palmitoylated 6	5.49746	5.5379	5.65968	6.4233	6.35578	6.28148	-1.72729	-0.788507	1.72729	down	1.09756e-07	6.3461e-07
23137	SMC5	structural maintenance of chromosomes 5	6.54727	6.43772	6.57955	5.74831	5.85446	5.68214	1.69335	0.759877	1.69335	up	1.43059e-07	8.00498e-07
55109	AGGF1	angiogenic factor with G-patch and FHA domains 1	6.73561	6.6997	6.95303	8.47262	8.33246	8.55375	-3.15323	-1.65683	3.15323	down	8.46543e-12	2.40621e-10
23089	PEG10	paternally expressed 10	5.95843	5.87809	5.74999	5.12769	5.27215	5.09373	1.62186	0.697647	1.62186	up	1.47711e-06	6.29915e-06
723961	INS-IGF2	INS-IGF2 readthrough	9.04686	9.08016	8.96998	6.79737	6.67271	6.8369	4.80102	2.26334	4.80102	up	4.22588e-15	7.62327e-13
642517	AGAP9	ArfGAP with GTPase domain, ankyrin repeat and PH domain 9	5.74287	5.69396	5.61897	6.43573	6.22046	6.34562	-1.56772	-0.64867	1.56772	down	1.35343e-06	5.83261e-06
80759	KHDC1	KH homology domain containing 1	5.30385	5.04395	4.88438	6.34895	6.36721	6.37732	-2.44037	-1.2871	2.44037	down	5.70183e-09	4.9144e-08
3315	HSPB1	heat shock protein family B (small) member 1	12.8815	12.8818	12.9536	12.0967	12.0569	11.9588	1.82533	0.868157	1.82533	up	2.80599e-12	1.04924e-10
57697	FANCM	Fanconi anemia complementation group M	4.01507	3.56648	4.03642	4.75074	4.86841	4.88066	-1.94614	-0.960613	1.94614	down	1.33062e-06	5.74501e-06
223082	ZNRF2	zinc and ring finger 2, E3 ubiquitin protein ligase	4.91016	4.96701	4.87355	5.67975	5.42805	5.63426	-1.58423	-0.66378	1.58423	down	3.07723e-06	1.22109e-05
9470	EIF4E2	eukaryotic translation initiation factor 4E family member 2	5.99901	5.83989	5.67589	5.02451	4.98328	5.30323	1.66392	0.73459	1.66392	up	8.30527e-06	2.98602e-05
54498	SMOX	spermine oxidase	6.58253	6.40957	6.59954	5.78792	5.90958	5.80871	1.61905	0.695143	1.61905	up	4.74134e-07	2.29944e-06
9202	ZMYM4	zinc finger, MYM-type 4	6.96922	7.11828	6.99904	8.45947	8.40549	8.48207	-2.67616	-1.42016	2.67616	down	1.31966e-12	6.13935e-11
79912	PYROXD1	pyridine nucleotide-disulphide oxidoreductase domain 1	4.7184	4.60143	4.70557	5.50264	5.4403	5.72194	-1.84015	-0.879827	1.84015	down	2.0897e-07	1.11887e-06
147841	SPC24	SPC24, NDC80 kinetochore complex component	7.33785	7.19338	7.26058	8.24224	8.17886	8.09176	-1.87516	-0.907017	1.87516	down	7.73357e-10	9.33095e-09
157570	ESCO2	establishment of sister chromatid cohesion N-acetyltransferase 2	6.62775	6.38552	6.55308	8.83222	8.77824	8.79451	-4.85523	-2.27954	4.85523	down	1.59167e-14	2.10214e-12
1051	CEBPB	CCAAT/enhancer binding protein (C/EBP), beta	9.62836	9.65116	9.62955	8.57705	8.60672	8.68335	2.01948	1.01398	2.01948	up	2.38564e-12	9.42363e-11
11168	PSIP1	PC4 and SFRS1 interacting protein 1	4.47613	4.72624	4.78193	3.88887	4.32441	3.52115	1.68174	0.749957	1.68174	up	0.000357046	0.000919242
9815	GIT2	G protein-coupled receptor kinase interacting ArfGAP 2	6.57247	6.7733	6.86374	8.48716	8.4572	8.49449	-3.34757	-1.74311	3.34757	down	1.47958e-12	6.62515e-11
56103	PCDHGB2	protocadherin gamma subfamily B, 2	7.92362	7.76142	7.80312	8.89019	8.958	8.87704	-2.11261	-1.07902	2.11261	down	2.02996e-11	4.82577e-10
9710	KIAA0355	KIAA0355	6.99375	6.91822	7.01832	5.63487	5.61675	5.48522	2.63503	1.39782	2.63503	up	4.05214e-11	8.34358e-10
26043	UBXN7	UBX domain protein 7	8.89304	8.88776	8.92982	8.17688	8.14902	8.17321	1.6669	0.73717	1.6669	up	1.70748e-10	2.68656e-09
220064	ORAOV1	oral cancer overexpressed 1	7.41913	7.37495	7.31874	8.06788	8.03776	8.03776	-1.59866	-0.67686	1.59866	down	5.29699e-09	4.62749e-08
160518	DENND5B	DENN/MADD domain containing 5B	6.17665	6.35937	6.15323	8.40866	8.39141	8.44052	-4.54342	-2.18378	4.54342	down	3.09157e-14	3.49472e-12
728441	GGT2	gamma-glutamyltransferase 2	9.7923	9.70791	9.82035	8.56008	8.60966	8.5191	2.3143	1.21057	2.3143	up	5.26816e-13	3.12623e-11
1355	COX15	cytochrome c oxidase assembly homolog 15 (yeast)	8.41118	8.32113	8.4485	9.0389	9.0313	8.96539	-1.53502	-0.61826	1.53502	down	5.95519e-09	5.09915e-08
29948	OSGIN1	oxidative stress induced growth inhibitor 1	7.4573	7.49407	7.6429	6.64956	6.47124	6.56757	1.95699	0.968633	1.95699	up	2.95449e-09	2.85725e-08
11322	TMC6	transmembrane channel like 6	6.7422	6.69865	6.5363	5.90447	6.15593	5.90421	1.59201	0.670847	1.59201	up	2.73311e-06	1.09764e-05
80124	VCPIP1	valosin containing protein (p97)/p47 complex interacting protein 1	5.9991	6.00579	6.39236	6.73092	6.72868	6.83538	-1.55033	-0.632577	1.55033	down	1.82272e-05	6.07702e-05
124997	WDR81	WD repeat domain 81	7.08016	6.97867	6.94199	7.65554	7.65651	7.66096	-1.57723	-0.657397	1.57723	down	2.7899e-08	1.91754e-07
388591	RNF207	ring finger protein 207	6.62183	6.25444	6.60502	7.38832	7.32102	7.49056	-1.87411	-0.906203	1.87411	down	1.71865e-07	9.39964e-07
147166	TRIM16L	tripartite motif containing 16-like	6.74596	6.54782	6.67793	7.56317	7.60979	7.50655	-1.86943	-0.9026	1.86943	down	3.25685e-09	3.10148e-08
96764	TGS1	trimethylguanosine synthase 1	6.51395	6.42458	6.53552	7.87251	7.83658	7.79122	-2.53518	-1.34209	2.53518	down	5.348e-12	1.68765e-10
339456	TMEM52	transmembrane protein 52	7.52217	7.25454	7.64193	6.75121	6.88961	6.74429	1.59975	0.677843	1.59975	up	2.85638e-06	1.142e-05
11108	PRDM4	PR domain containing 4	7.08415	6.87819	6.9813	7.5641	7.70051	7.56166	-1.54493	-0.627543	1.54493	down	3.31958e-07	1.67624e-06
6945	MLX	MLX, MAX dimerization protein	8.56502	8.4946	8.64808	7.79763	7.70667	7.72837	1.77155	0.82501	1.77155	up	6.9291e-10	8.49199e-09
4609	MYC	v-myc avian myelocytomatosis viral oncogene homolog	11.5395	11.5795	11.6057	10.9993	10.9142	11.017	1.51367	0.598053	1.51367	up	2.04456e-10	3.12054e-09
58480	RHOU	ras homolog family member U	7.20002	7.04709	7.08337	6.2634	6.39779	6.26449	1.74303	0.8016	1.74303	up	2.68357e-08	1.85225e-07
100129800	ZNF807	zinc finger protein 807	4.24725	4.20408	4.21111	6.06961	6.05113	6.263	-3.75054	-1.9071	3.75054	down	5.22954e-12	1.66278e-10
6421	SFPQ	splicing factor proline/glutamine-rich	7.83489	7.60546	7.89219	10.8965	10.8827	10.9306	-8.72878	-3.12578	8.72878	down	1.61817e-16	6.15145e-14
162979	ZNF296	zinc finger protein 296	7.21249	7.05937	7.15163	6.37512	6.20055	6.46408	1.73457	0.79458	1.73457	up	1.06507e-07	6.1887e-07
3832	KIF11	kinesin family member 11	7.87795	7.99764	8.02566	9.15041	9.13327	9.13322	-2.25306	-1.17188	2.25306	down	2.6018e-12	9.93725e-11
5166	PDK4	pyruvate dehydrogenase kinase, isozyme 4	8.16686	8.07943	8.09994	5.20409	5.22412	5.42722	7.11206	2.83027	7.11206	up	5.75623e-15	9.64906e-13
10397	NDRG1	N-myc downstream regulated 1	9.52692	9.60114	9.56407	5.28749	5.25778	5.03406	20.691	4.37093	20.691	up	9.86399e-18	8.41119e-15
5725	PTBP1	polypyrimidine tract binding protein 1	9.56725	9.60513	9.66654	9.05199	9.08488	8.91514	1.51114	0.595637	1.51114	up	1.56214e-08	1.15722e-07
84078	KBTBD7	kelch repeat and BTB (POZ) domain containing 7	5.01528	5.19145	5.2874	6.62302	6.76097	6.48846	-2.75002	-1.45944	2.75002	down	6.10771e-10	7.66886e-09
54587	MXRA8	matrix-remodelling associated 8	7.17669	7.11637	7.0674	6.23755	6.73711	6.34223	1.60346	0.68119	1.60346	up	1.70361e-05	5.71439e-05
5292	PIM1	Pim-1 proto-oncogene, serine/threonine kinase	9.67089	9.8598	9.83408	5.75808	5.88429	5.53651	16.7022	4.06196	16.7022	up	2.02945e-16	7.23682e-14
6453	ITSN1	intersectin 1	6.11819	5.92109	5.86032	7.09946	7.06055	7.00625	-2.1271	-1.08889	2.1271	down	2.28178e-09	2.29554e-08
113791	PIK3IP1	phosphoinositide-3-kinase interacting protein 1	7.49102	7.34419	7.32392	5.99168	6.27322	6.01022	2.45321	1.29467	2.45321	up	6.89224e-10	8.4616e-09
169841	ZNF169	zinc finger protein 169	6.42535	6.01766	6.58314	5.5336	5.39284	5.67182	1.75236	0.809297	1.75236	up	1.74524e-05	5.84304e-05
155054	ZNF425	zinc finger protein 425	4.05183	3.83884	3.79269	5.98107	5.95277	5.76216	-4.0117	-2.00421	4.0117	down	1.50364e-11	3.79782e-10
24138	IFIT5	interferon induced protein with tetratricopeptide repeats 5	5.71151	5.49253	5.75697	6.88313	6.67655	6.74949	-2.16753	-1.11605	2.16753	down	7.00396e-09	5.85904e-08
25763	HYPM	huntingtin interacting protein M	5.5647	5.55513	5.63777	4.29417	4.42927	4.57306	2.22484	1.1537	2.22484	up	5.98278e-09	5.12166e-08
9946	CRYZL1	crystallin zeta like 1	6.0078	6.33262	6.09173	6.76166	6.86225	6.8189	-1.59132	-0.67022	1.59132	down	1.99704e-06	8.28491e-06
9556	C14orf2	chromosome 14 open reading frame 2	6.33608	6.23556	6.05912	5.13475	5.16616	5.03458	2.14121	1.09842	2.14121	up	9.03612e-09	7.27806e-08
57801	HES4	hes family bHLH transcription factor 4	8.47144	8.52635	8.4422	7.27828	7.27073	7.10864	2.39625	1.26078	2.39625	up	9.75946e-12	2.69588e-10
7767	ZNF224	zinc finger protein 224	5.47913	5.81134	5.63777	6.35871	6.34442	6.42308	-1.6617	-0.732657	1.6617	down	1.10777e-06	4.88611e-06
56995	TULP4	tubby like protein 4	7.39907	7.20752	7.40015	8.15788	8.14498	7.86315	-1.6469	-0.719757	1.6469	down	5.5136e-07	2.62656e-06
9209	LRRFIP2	leucine rich repeat (in FLII) interacting protein 2	6.54395	6.63743	6.50881	7.36974	7.36034	7.28777	-1.71224	-0.775887	1.71224	down	1.05137e-08	8.25458e-08
80010	RMI1	RecQ mediated genome instability 1	5.87806	5.60193	5.83675	6.8757	6.89549	6.75948	-2.10134	-1.07131	2.10134	down	7.60432e-09	6.28884e-08
100630923	LOC100630923	LOC100289561-PRKRIP1 readthrough	7.73036	7.64153	7.77092	8.45947	8.37855	8.3734	-1.61277	-0.689537	1.61277	down	5.38439e-09	4.69444e-08
23261	CAMTA1	calmodulin binding transcription activator 1	6.5309	6.37521	6.22474	5.30693	5.12311	5.07511	2.31108	1.20857	2.31108	up	7.49419e-09	6.21217e-08
11345	GABARAPL2	GABA(A) receptor-associated protein like 2	10.1098	10.1611	10.2687	9.59828	9.59828	9.36827	1.57819	0.65827	1.57819	up	5.35539e-08	3.38979e-07
9698	PUM1	pumilio RNA binding family member 1	8.23861	8.14917	8.22994	9.04684	9.01447	8.78732	-1.67439	-0.743637	1.67439	down	2.22183e-08	1.57768e-07
51244	CCDC174	coiled-coil domain containing 174	6.52666	6.66033	6.77273	7.22142	7.20833	7.28935	-1.50156	-0.58646	1.50156	down	1.23394e-06	5.37972e-06
1983	EIF5	eukaryotic translation initiation factor 5	7.68673	7.51228	7.74304	5.45364	5.59434	5.54686	4.33411	2.11574	4.33411	up	3.99021e-13	2.51308e-11
23023	TMCC1	transmembrane and coiled-coil domain family 1	5.39001	5.51399	5.61525	6.15959	6.27642	6.21488	-1.63642	-0.710547	1.63642	down	6.12959e-07	2.88361e-06
8450	CUL4B	cullin 4B	8.33395	8.24034	8.3105	7.27681	7.21639	7.33182	2.02781	1.01992	2.02781	up	5.28335e-11	1.0234e-09
8548	BLZF1	basic leucine zipper nuclear factor 1	4.70803	4.14944	3.96462	5.09927	4.89919	5.24773	-1.75082	-0.808033	1.75082	down	0.000158655	0.000436596
3275	PRMT2	protein arginine methyltransferase 2	7.86399	7.73729	7.792	8.82506	8.93857	8.83404	-2.09671	-1.06813	2.09671	down	1.93585e-11	4.6589e-10
79848	CSPP1	centrosome and spindle pole associated protein 1	7.10006	7.1857	6.91651	7.85112	7.63476	7.82297	-1.62698	-0.702193	1.62698	down	4.73659e-07	2.29771e-06
4691	NCL	nucleolin	10.6377	10.6662	10.7253	11.3016	11.3688	11.3533	-1.58534	-0.664793	1.58534	down	4.30561e-11	8.75227e-10
728715	LOC728715	ovostatin homolog 2	7.17888	7.09083	7.08749	7.81397	7.9089	7.90294	-1.68904	-0.756203	1.68904	down	3.84663e-09	3.54236e-08
285521	COX18	COX18 cytochrome c oxidase assembly factor	6.84926	6.8394	6.77273	7.52427	7.45495	7.44443	-1.57362	-0.654087	1.57362	down	3.3052e-08	2.2234e-07
57102	C12orf4	chromosome 12 open reading frame 4	5.60523	5.62468	5.37432	7.33017	7.13745	7.24525	-3.2555	-1.70288	3.2555	down	2.29354e-11	5.355e-10
23327	NEDD4L	neural precursor cell expressed, developmentally down-regulated 4-like, E3 ubiquitin protein ligase	6.70213	6.80193	6.80892	5.96475	5.92212	5.5417	1.94729	0.96147	1.94729	up	2.56208e-07	1.33676e-06
151987	PPP4R2	protein phosphatase 4 regulatory subunit 2	8.9135	9.01315	8.9758	9.77581	9.64624	9.69021	-1.66625	-0.736603	1.66625	down	3.77712e-10	5.20216e-09
5514	PPP1R10	protein phosphatase 1 regulatory subunit 10	5.17313	5.55865	4.86414	8.23438	8.17387	8.10852	-7.85503	-2.97362	7.85503	down	4.49787e-12	1.50537e-10
961	CD47	CD47 molecule	7.78874	7.79691	7.76886	7.12895	7.06929	7.02125	1.6377	0.711673	1.6377	up	5.681e-09	4.90291e-08
57002	YAE1D1	Yae1 domain containing 1	4.95597	4.97359	5.32279	7.48983	7.38735	7.38379	-5.04973	-2.33621	5.04973	down	2.0512e-12	8.42494e-11
57169	ZNFX1	zinc finger, NFX1-type containing 1	7.33917	7.0025	7.09135	7.74507	7.78942	7.6944	-1.51427	-0.598623	1.51427	down	2.74881e-06	1.10349e-05
9885	OSBPL2	oxysterol binding protein like 2	7.40367	7.27829	7.32676	8.05423	7.92457	7.91386	-1.5454	-0.62798	1.5454	down	6.6268e-08	4.08191e-07
26775	SNORA72	small nucleolar RNA, H/ACA box 72	6.45596	6.48846	6.7183	5.10416	4.87422	5.08925	2.89126	1.5317	2.89126	up	3.52654e-10	4.91224e-09
5920	RARRES3	retinoic acid receptor responder (tazarotene induced) 3	4.51879	4.54378	4.54378	6.0538	6.06161	5.81843	-2.71791	-1.4425	2.71791	down	2.73773e-10	3.9729e-09
80853	KDM7A	lysine (K)-specific demethylase 7A	7.55709	7.58504	7.62036	6.34317	6.33564	6.16696	2.47182	1.30557	2.47182	up	3.31986e-11	7.16389e-10
5774	PTPN3	protein tyrosine phosphatase, non-receptor type 3	5.66245	4.88611	5.50996	6.41487	6.55429	6.28713	-2.09351	-1.06592	2.09351	down	9.90384e-06	3.49602e-05
10049	DNAJB6	DnaJ heat shock protein family (Hsp40) member B6	7.64655	7.80669	7.78434	9.22597	9.19692	9.07981	-2.67902	-1.42171	2.67902	down	1.44848e-12	6.5457e-11
6993	DYNLT1	dynein, light chain, Tctex-type 1	8.63306	8.64654	8.83707	9.31568	9.30312	9.37764	-1.54391	-0.62659	1.54391	down	2.86652e-08	1.96126e-07
27151	CPAMD8	C3 and PZP-like, alpha-2-macroglobulin domain containing 8	4.82097	4.83061	4.902	4.20051	4.29694	4.28284	1.50639	0.591097	1.50639	up	3.7317e-06	1.45206e-05
9567	GTPBP1	GTP binding protein 1	7.56201	7.36544	7.46767	6.86585	6.79199	6.93643	1.51601	0.600283	1.51601	up	5.15176e-07	2.47705e-06
285643	KIF4B	kinesin family member 4B	7.93107	7.82678	7.93492	8.88403	8.90926	8.94473	-2.02102	-1.01508	2.02102	down	1.3499e-11	3.49965e-10
84962	AJUBA	ajuba LIM protein	3.87129	3.48249	3.59552	4.8446	4.88462	4.83502	-2.30534	-1.20498	2.30534	down	1.52171e-08	1.13161e-07
221504	ZBTB9	zinc finger and BTB domain containing 9	4.20051	4.28005	4.2473	5.12763	5.25772	5.28406	-1.97317	-0.980517	1.97317	down	1.51475e-08	1.12723e-07
80210	ARMC9	armadillo repeat containing 9	5.42368	5.63369	5.12208	6.18332	6.31246	5.99271	-1.70489	-0.76968	1.70489	down	2.00836e-05	6.62944e-05
2651	GCNT2	glucosaminyl (N-acetyl) transferase 2, I-branching enzyme (I blood group)	7.02125	7.02945	7.06082	6.1255	6.19238	6.15225	1.84097	0.880463	1.84097	up	2.21475e-09	2.23728e-08
387893	KMT5A	lysine (K)-specific methyltransferase 5A	6.98139	6.99007	7.06822	5.74275	5.81897	5.72255	2.38139	1.2518	2.38139	up	7.15824e-11	1.30172e-09
23054	NCOA6	nuclear receptor coactivator 6	6.81163	6.90449	6.88648	8.61879	8.57983	8.67559	-3.38042	-1.7572	3.38042	down	4.16825e-14	4.41891e-12
56674	TMEM9B	TMEM9 domain family member B	8.06379	7.90137	8.0638	8.63202	8.69806	8.64599	-1.56812	-0.649037	1.56812	down	1.5451e-08	1.14665e-07
57337	SENP7	SUMO1/sentrin specific peptidase 7	4.92748	4.87992	5.04883	4.4304	4.19565	4.27355	1.57157	0.65221	1.57157	up	5.04035e-06	1.90158e-05
79813	EHMT1	euchromatic histone-lysine N-methyltransferase 1	8.71713	8.61061	8.7045	9.42336	9.39449	9.47256	-1.68497	-0.752723	1.68497	down	2.25228e-10	3.38619e-09
4919	ROR1	receptor tyrosine kinase-like orphan receptor 1	5.68227	5.7514	5.68108	6.84224	7.0101	6.86293	-2.29767	-1.20017	2.29767	down	2.8638e-10	4.11776e-09
10614	HEXIM1	hexamethylene bis-acetamide inducible 1	6.81384	6.81605	6.93773	7.47826	7.53967	7.39766	-1.53261	-0.61599	1.53261	down	1.94236e-07	1.04807e-06
54799	MBTD1	mbt domain containing 1	6.69388	6.85139	6.63145	7.87973	7.80906	7.83855	-2.16876	-1.11687	2.16876	down	2.03378e-10	3.10651e-09
220869	CBWD5	COBW domain containing 5	4.68142	4.63662	4.57187	7.14748	7.1142	7.06535	-5.57526	-2.47904	5.57526	down	2.90009e-14	3.33596e-12
55727	BTBD7	BTB (POZ) domain containing 7	6.25444	6.00246	5.92272	7.72508	7.69445	7.77256	-3.18396	-1.67082	3.18396	down	1.91469e-11	4.62357e-10
51427	ZNF107	zinc finger protein 107	3.97908	3.52211	3.73378	4.30453	4.31715	4.52427	-1.55508	-0.636993	1.55508	down	6.88618e-05	0.000203841
54557	SGTB	small glutamine-rich tetratricopeptide repeat (TPR)-containing, beta	7.99404	8.01972	7.96046	7.26875	7.09346	7.43167	1.65494	0.72678	1.65494	up	1.8218e-07	9.89067e-07
7436	VLDLR	very low density lipoprotein receptor	7.39949	7.46407	7.29676	4.56347	4.70407	4.29171	7.29558	2.86702	7.29558	up	2.72908e-13	1.86821e-11
7633	ZNF79	zinc finger protein 79	3.89904	3.72792	3.56014	4.76586	4.96669	4.76586	-2.14916	-1.10377	2.14916	down	4.8001e-08	3.08511e-07
55757	UGGT2	UDP-glucose glycoprotein glucosyltransferase 2	4.49757	4.38724	4.50524	5.3265	5.33092	5.13984	-1.744	-0.802403	1.744	down	3.11503e-07	1.5854e-06
80777	CYB5B	cytochrome b5 type B (outer mitochondrial membrane)	9.07298	8.95935	9.08715	7.84988	7.81395	7.84988	2.30046	1.20192	2.30046	up	1.75332e-12	7.5245e-11
92181	UBTD2	ubiquitin domain containing 2	8.27395	8.14297	8.03735	8.93241	8.96685	8.9482	-1.73836	-0.79773	1.73836	down	2.3243e-09	2.33137e-08
57223	PPP4R3B	protein phosphatase 4 regulatory subunit 3B	8.85584	8.87718	8.9193	5.88833	5.95186	5.99271	7.67308	2.93981	7.67308	up	8.63408e-17	4.39834e-14
55168	MRPS18A	mitochondrial ribosomal protein S18A	8.1988	8.15812	8.21707	8.87356	8.96254	8.78501	-1.60478	-0.682373	1.60478	down	4.80891e-09	4.26088e-08
171546	SPTSSA	serine palmitoyltransferase small subunit A	8.3962	8.58107	8.49257	7.63076	7.53406	7.52428	1.9012	0.926913	1.9012	up	4.46441e-10	5.94495e-09
1392	CRH	corticotropin releasing hormone	9.34161	9.30626	9.36889	4.6956	5.14685	5.0163	20.9083	4.386	20.9083	up	4.34622e-16	1.31139e-13
4595	MUTYH	mutY DNA glycosylase	6.45632	6.97539	6.74751	7.6358	7.47041	7.54234	-1.76922	-0.82311	1.76922	down	1.99393e-06	8.27287e-06
161779	PGBD4	piggyBac transposable element derived 4	4.5369	4.38252	4.89403	5.80604	5.97511	5.57865	-2.26909	-1.18212	2.26909	down	4.17024e-07	2.05411e-06
93436	ARMC6	armadillo repeat containing 6	6.53241	6.3483	6.5012	7.28712	7.3664	7.11837	-1.73707	-0.79666	1.73707	down	1.06226e-07	6.17657e-07
9551	ATP5J2	ATP synthase, H+ transporting, mitochondrial Fo complex subunit F2	3.91874	3.63447	3.36899	4.33595	4.29677	4.4869	-1.66149	-0.732473	1.66149	down	3.44744e-05	0.000108363
653082	ZDHHC11B	zinc finger, DHHC-type containing 11B	5.32324	5.367	5.28169	6.07191	6.07629	6.07873	-1.68374	-0.751667	1.68374	down	8.88372e-08	5.27496e-07
11226	GALNT6	polypeptide N-acetylgalactosaminyltransferase 6	5.60523	5.25364	5.33881	4.86475	4.88963	4.67193	1.50572	0.590457	1.50572	up	5.7193e-05	0.000172198
65220	NADK	NAD kinase	7.89084	7.81746	7.91495	8.61352	8.6637	8.46084	-1.63007	-0.704937	1.63007	down	1.39262e-08	1.05029e-07
55102	ATG2B	autophagy related 2B	7.20049	7.17092	7.28399	7.8436	7.87116	7.74752	-1.51813	-0.602293	1.51813	down	8.74432e-08	5.20321e-07
7019	TFAM	transcription factor A, mitochondrial	7.74387	7.7512	7.79849	8.67172	8.64189	8.56263	-1.81616	-0.860893	1.81616	down	1.34869e-10	2.20795e-09
2241	FER	fer (fps/fes related) tyrosine kinase	5.4636	5.07671	5.33881	5.97752	5.97498	6.00553	-1.61661	-0.69297	1.61661	down	5.51143e-06	2.06205e-05
27332	ZNF638	zinc finger protein 638	6.57083	6.66875	6.53535	7.57665	7.38454	7.43286	-1.83152	-0.87304	1.83152	down	7.45687e-09	6.18646e-08
55871	CBWD1	COBW domain containing 1	4.68142	4.63662	4.57187	7.14748	7.1142	7.06535	-5.57526	-2.47904	5.57526	down	2.90009e-14	3.33596e-12
2186	BPTF	bromodomain PHD finger transcription factor	7.01188	7.08393	7.09811	8.11495	8.12084	7.98423	-2.0121	-1.0087	2.0121	down	1.5398e-10	2.47029e-09
55147	RBM23	RNA binding motif protein 23	7.52866	7.42919	7.52626	8.29308	8.27669	8.12224	-1.66551	-0.735967	1.66551	down	1.00761e-08	7.97629e-08
51542	VPS54	VPS54 GARP complex subunit	7.04549	6.92483	7.04976	7.89825	8.00444	7.94501	-1.92191	-0.94254	1.92191	down	4.1172e-10	5.56887e-09
102724428	LOC102724428	serine/threonine-protein kinase SIK1	9.37446	9.37955	9.35902	7.88678	7.78343	7.86901	2.87708	1.5246	2.87708	up	3.04733e-14	3.45467e-12
79184	BRCC3	BRCA1/BRCA2-containing complex subunit 3	7.05355	7.10495	7.23574	8.22137	8.26058	8.19003	-2.13255	-1.09258	2.13255	down	6.74426e-11	1.24608e-09
4277	MICB	MHC class I polypeptide-related sequence B	6.79026	6.68293	6.27512	5.69618	5.75221	5.84212	1.76451	0.819267	1.76451	up	5.04191e-06	1.90199e-05
9289	ADGRG1	adhesion G protein-coupled receptor G1	9.01232	9.01481	9.12176	7.63792	7.60747	7.61823	2.69152	1.42842	2.69152	up	1.60789e-13	1.24152e-11
5208	PFKFB2	6-phosphofructo-2-kinase/fructose-2,6-biphosphatase 2	6.41522	6.20811	6.47854	7.1448	7.16007	7.08773	-1.69769	-0.763577	1.69769	down	1.30638e-07	7.39754e-07
100287896	LOC100287896	uncharacterized LOC100287896	4.1016	4.20196	3.91805	5.35452	5.08937	5.16644	-2.18794	-1.12957	2.18794	down	3.02273e-08	2.05275e-07
26750	RPS6KC1	ribosomal protein S6 kinase, 52kDa, polypeptide 1	4.08311	3.84581	4.16148	5.47948	5.4482	5.45999	-2.699	-1.43242	2.699	down	6.9401e-10	8.50173e-09
10678	B3GNT2	UDP-GlcNAc:betaGal beta-1,3-N-acetylglucosaminyltransferase 2	7.93457	7.93545	8.10945	6.86732	6.86732	6.9276	2.1521	1.10574	2.1521	up	1.11708e-10	1.89276e-09
57380	MRS2	MRS2, magnesium transporter	6.8683	6.86319	6.86413	7.60001	7.46316	7.50637	-1.57786	-0.657973	1.57786	down	3.52463e-08	2.34852e-07
23012	STK38L	serine/threonine kinase 38 like	6.16597	6.26124	6.27012	7.00611	6.99181	7.0101	-1.70554	-0.77023	1.70554	down	1.46915e-08	1.0985e-07
196743	PAOX	polyamine oxidase (exo-N4-amino)	6.56664	6.47651	6.43758	7.53406	7.56434	7.55997	-2.08379	-1.05921	2.08379	down	1.37536e-10	2.24504e-09
728026	LOC728026	prothymosin alpha-like	12.9638	13.0186	12.9783	12.3307	12.3842	12.3628	1.54504	0.627647	1.54504	up	4.74458e-12	1.56142e-10
79810	PTCD2	pentatricopeptide repeat domain 2	5.08623	5.29373	5.38241	6.35655	6.4119	6.59345	-2.29715	-1.19984	2.29715	down	7.6355e-09	6.30903e-08
143187	VTI1A	vesicle transport through interaction with t-SNAREs 1A	4.82548	5.39304	5.17348	6.06703	6.10193	5.85149	-1.83547	-0.87615	1.83547	down	7.67651e-06	2.77727e-05
3110	MNX1	motor neuron and pancreas homeobox 1	7.42653	7.44277	7.59967	8.09281	8.15086	8.10334	-1.54329	-0.626013	1.54329	down	5.36926e-08	3.39583e-07
57396	CLK4	CDC like kinase 4	4.45897	4.2769	4.28284	5.31907	5.40454	5.04075	-1.88585	-0.915217	1.88585	down	5.51148e-07	2.62619e-06
23250	ATP11A	ATPase, class VI, type 11A	6.05071	5.96957	6.06946	7.40779	7.36766	7.247	-2.48097	-1.3109	2.48097	down	4.40111e-11	8.90782e-10
51545	ZNF581	zinc finger protein 581	10.1778	10.2143	10.3079	9.21877	9.19686	9.23376	2.02354	1.01688	2.02354	up	1.83617e-12	7.76118e-11
65117	RSRC2	arginine/serine-rich coiled-coil 2	10.4267	10.4445	10.4977	9.18156	9.25977	9.03608	2.45742	1.29715	2.45742	up	1.42105e-12	6.45894e-11
148268	ZNF570	zinc finger protein 570	5.33764	4.98812	5.1886	4.62292	4.39061	4.43533	1.61161	0.6885	1.61161	up	1.17573e-05	4.08811e-05
79726	WDR59	WD repeat domain 59	8.22994	8.21196	8.2633	9.03761	9.02822	8.89552	-1.68418	-0.75205	1.68418	down	8.13491e-10	9.72841e-09
85013	TMEM128	transmembrane protein 128	6.69785	6.58316	6.60979	7.66002	7.71219	7.76672	-2.11801	-1.08271	2.11801	down	1.03818e-10	1.77983e-09
64840	PORCN	porcupine homolog (Drosophila)	9.38558	9.37792	9.3868	8.49315	8.55671	8.48034	1.83193	0.873367	1.83193	up	1.25377e-11	3.28738e-10
65987	KCTD14	potassium channel tetramerization domain containing 14	4.65893	4.73095	4.70667	5.30239	5.39304	5.5371	-1.63807	-0.711993	1.63807	down	1.05989e-06	4.69607e-06
221002	RASGEF1A	RasGEF domain family member 1A	7.68268	7.54607	7.67341	5.683	5.7252	5.51352	3.98196	1.99348	3.98196	up	6.87241e-13	3.7755e-11
57182	ANKRD50	ankyrin repeat domain 50	8.20778	8.22509	8.24492	9.57921	9.45123	9.54727	-2.46224	-1.29997	2.46224	down	2.59068e-13	1.79223e-11
728226	GGTLC3	gamma-glutamyltransferase light chain 3	9.7923	9.70791	9.82035	8.56008	8.60966	8.5191	2.3143	1.21057	2.3143	up	5.26816e-13	3.12623e-11
26207	PITPNC1	phosphatidylinositol transfer protein, cytoplasmic 1	7.71956	7.61491	7.67873	6.81891	6.85218	6.68115	1.84931	0.886987	1.84931	up	2.4599e-09	2.44402e-08
2049	EPHB3	EPH receptor B3	6.61408	6.89389	6.96591	6.16344	6.11244	6.41334	1.51035	0.594887	1.51035	up	4.38498e-05	0.000135083
23363	OBSL1	obscurin-like 1	6.96847	6.78353	6.95339	7.75347	7.75347	7.56296	-1.72688	-0.78817	1.72688	down	4.69881e-08	3.02447e-07
4174	MCM5	minichromosome maintenance complex component 5	7.19509	7.17173	6.8956	7.7283	7.78287	7.78063	-1.59821	-0.67646	1.59821	down	4.76509e-07	2.30982e-06
5265	SERPINA1	serpin peptidase inhibitor, clade A (alpha-1 antiproteinase, antitrypsin), member 1	7.38779	7.41618	7.44376	5.31682	5.50702	5.46281	3.96419	1.98703	3.96419	up	4.00748e-13	2.51509e-11
120	ADD3	adducin 3	6.29467	6.2599	6.26575	5.18486	5.25733	5.46341	1.96098	0.971573	1.96098	up	2.68172e-08	1.85159e-07
8417	STX7	syntaxin 7	7.91228	7.91299	8.01892	7.3242	7.17145	6.92112	1.75217	0.80914	1.75217	up	2.54129e-07	1.32768e-06
8337	HIST2H2AA3	histone cluster 2, H2aa3	10.0582	10.0287	10.0807	9.43511	9.33566	9.25145	1.64162	0.71512	1.64162	up	7.34901e-10	8.91697e-09
662	BNIP1	BCL2/adenovirus E1B 19kDa interacting protein 1	7.96524	8.00661	7.94066	7.05961	6.97188	6.91235	1.98557	0.989557	1.98557	up	1.74701e-10	2.73886e-09
1841	DTYMK	deoxythymidylate kinase	8.63253	8.50738	8.68222	9.24073	9.33633	9.18132	-1.56419	-0.645417	1.56419	down	2.02132e-08	1.45319e-07
80345	ZSCAN16	zinc finger and SCAN domain containing 16	4.86375	4.99218	4.66313	5.8247	5.79243	5.91572	-2.00638	-1.0046	2.00638	down	5.87939e-08	3.67286e-07
1662	DDX10	DEAD (Asp-Glu-Ala-Asp) box polypeptide 10	9.0706	9.01171	9.10039	8.225	8.24962	8.19439	1.78744	0.837897	1.78744	up	5.60299e-11	1.07104e-09
1936	EEF1D	eukaryotic translation elongation factor 1 delta (guanine nucleotide exchange protein)	4.38107	4.24467	4.4251	5.3179	5.26211	5.00539	-1.79608	-0.844853	1.79608	down	7.49606e-07	3.45352e-06
5226	PGD	phosphogluconate dehydrogenase	9.08887	9.03385	9.13061	9.84615	9.96089	9.97789	-1.79485	-0.843867	1.79485	down	6.73006e-11	1.24436e-09
7728	ZNF175	zinc finger protein 175	4.21263	4.7736	4.66313	4.99102	5.29694	5.13893	-1.50787	-0.59251	1.50787	down	0.00052298	0.00130388
7263	TST	thiosulfate sulfurtransferase (rhodanese)	7.55939	7.48998	7.52626	8.74598	8.76575	8.77604	-2.3577	-1.23738	2.3577	down	6.68387e-13	3.6926e-11
94274	PPP1R14A	protein phosphatase 1 regulatory inhibitor subunit 14A	8.84539	8.68854	8.89867	7.54722	7.69434	7.56386	2.31187	1.20906	2.31187	up	3.97437e-11	8.20498e-10
57412	AS3MT	arsenite methyltransferase	6.48429	6.5944	6.47333	7.30002	7.15715	7.08864	-1.58513	-0.664597	1.58513	down	3.08887e-07	1.57536e-06
6857	SYT1	synaptotagmin 1	4.22188	4.05762	3.89082	5.38901	5.50364	5.47361	-2.63654	-1.39865	2.63654	down	1.22601e-09	1.36431e-08
256471	MFSD8	major facilitator superfamily domain containing 8	6.03682	5.65766	5.80378	6.66503	6.63758	6.75206	-1.80517	-0.852137	1.80517	down	3.38402e-07	1.70439e-06
8683	SRSF9	serine/arginine-rich splicing factor 9	6.35578	6.32138	6.42086	4.7788	4.8382	4.65206	3.05179	1.60965	3.05179	up	2.53823e-11	5.802e-10
9810	RNF40	ring finger protein 40, E3 ubiquitin protein ligase	4.60632	5.07243	5.02004	5.65652	5.78623	5.42038	-1.64883	-0.721447	1.64883	down	5.8926e-05	0.000176927
126731	CCSAP	centriole, cilia and spindle-associated protein	9.12357	9.15272	9.123	8.27058	8.2525	8.05775	1.91785	0.939487	1.91785	up	2.58047e-10	3.78955e-09
79086	SMIM7	small integral membrane protein 7	7.2619	7.18358	7.17117	8.10774	8.15947	8.15544	-1.91233	-0.935333	1.91233	down	1.11935e-10	1.89579e-09
10301	DLEU1	deleted in lymphocytic leukemia 1 (non-protein coding)	6.3671	6.51546	6.03424	7.40301	7.28165	7.07812	-1.93008	-0.94866	1.93008	down	9.91571e-07	4.42837e-06
11334	TUSC2	tumor suppressor candidate 2	8.0146	7.95183	7.99504	7.39726	7.42274	7.27273	1.53998	0.622913	1.53998	up	4.26504e-08	2.77716e-07
4001	LMNB1	lamin B1	5.66967	5.78456	5.63088	6.55982	6.26377	6.43397	-1.65193	-0.72415	1.65193	down	1.11875e-06	4.92514e-06
8202	NCOA3	nuclear receptor coactivator 3	7.68027	7.67842	7.61495	6.84423	6.81854	6.98078	1.7132	0.776697	1.7132	up	8.33205e-09	6.80176e-08
10721	POLQ	polymerase (DNA directed), theta	7.35371	7.03476	7.31709	7.9699	7.94394	7.96677	-1.65292	-0.725017	1.65292	down	2.19661e-07	1.16941e-06
55361	PI4K2A	phosphatidylinositol 4-kinase type 2 alpha	8.19646	8.10731	8.15873	7.49253	7.5219	7.41002	1.60142	0.67935	1.60142	up	7.39642e-09	6.1454e-08
4715	NDUFB9	NADH:ubiquinone oxidoreductase subunit B9	10.5412	10.5509	10.6066	11.1264	11.158	11.2105	-1.51436	-0.59871	1.51436	down	1.71453e-10	2.69356e-09
1263	PLK3	polo-like kinase 3	7.60174	7.64873	7.86975	6.08072	5.87756	5.98426	3.30785	1.72589	3.30785	up	1.26073e-11	3.3034e-10
6935	ZEB1	zinc finger E-box binding homeobox 1	8.08189	8.2886	8.32189	7.16892	7.12366	7.30906	2.04237	1.03025	2.04237	up	1.66089e-09	1.7565e-08
10457	GPNMB	glycoprotein (transmembrane) nmb	6.14837	6.0387	5.92908	4.26468	4.37593	4.26532	3.33281	1.73674	3.33281	up	2.05765e-11	4.87977e-10
57176	VARS2	valyl-tRNA synthetase 2, mitochondrial	6.28144	6.27322	6.19879	6.82565	6.92136	6.79475	-1.51163	-0.596103	1.51163	down	5.3802e-07	2.57333e-06
6165	RPL35A	ribosomal protein L35a	9.87798	9.87577	9.93319	10.602	10.6414	10.5509	-1.62729	-0.702473	1.62729	down	4.96623e-11	9.74002e-10
54554	WDR5B	WD repeat domain 5B	4.87889	4.37037	4.95992	6.39057	6.2183	6.26676	-2.93932	-1.55548	2.93932	down	1.56498e-08	1.15845e-07
30001	ERO1A	endoplasmic reticulum oxidoreductase alpha	10.6372	10.5909	10.6416	8.22702	8.20074	8.21868	5.30638	2.40773	5.30638	up	7.26764e-18	8.22497e-15
29960	FTSJ2	FtsJ RNA methyltransferase homolog 2 (E. coli)	6.8547	7.15457	7.27863	8.32797	8.24375	8.13749	-2.20448	-1.14044	2.20448	down	9.68963e-09	7.71571e-08
9889	ZBED4	zinc finger, BED-type containing 4	5.09566	5.29069	5.24077	5.8801	5.92736	6.31184	-1.77858	-0.830727	1.77858	down	3.32988e-06	1.30955e-05
3217	HOXB7	homeobox B7	5.16778	4.97615	4.71033	5.8396	5.90715	5.89773	-1.90537	-0.930073	1.90537	down	5.6428e-07	2.679e-06
55179	FAIM	Fas apoptotic inhibitory molecule	6.46549	6.41556	6.39384	8.30782	8.21908	8.25018	-3.5654	-1.83406	3.5654	down	4.35143e-14	4.51547e-12
871	SERPINH1	serpin peptidase inhibitor, clade H (heat shock protein 47), member 1, (collagen binding protein 1)	9.87994	9.81501	9.96211	9.25499	9.34845	9.20218	1.53384	0.617147	1.53384	up	8.50705e-09	6.92301e-08
8406	SRPX	sushi-repeat containing protein, X-linked	5.96922	5.89431	6.18391	5.24671	5.20577	5.15139	1.75872	0.814523	1.75872	up	3.45766e-07	1.73814e-06
151188	ARL6IP6	ADP ribosylation factor like GTPase 6 interacting protein 6	7.98618	8.17568	8.22994	8.9317	8.86549	8.89659	-1.70211	-0.767327	1.70211	down	7.05581e-09	5.89361e-08
1465	CSRP1	cysteine and glycine rich protein 1	7.35986	7.47892	7.48309	8.09729	8.08189	8.24323	-1.62471	-0.70018	1.62471	down	2.33452e-08	1.64727e-07
51479	ANKFY1	ankyrin repeat and FYVE domain containing 1	6.90594	6.62302	6.84452	7.94062	7.94377	7.7816	-2.13984	-1.0975	2.13984	down	1.993e-09	2.0422e-08
55197	RPRD1A	regulation of nuclear pre-mRNA domain containing 1A	7.15228	7.1755	7.39527	6.62302	6.56618	6.41446	1.6318	0.706463	1.6318	up	5.99808e-07	2.82748e-06
360023	ZBTB41	zinc finger and BTB domain containing 41	7.40821	7.24143	7.28886	6.75228	6.68815	6.62302	1.54223	0.625017	1.54223	up	2.71778e-07	1.4064e-06
64328	XPO4	exportin 4	7.51687	7.44061	7.40378	8.20977	8.2459	8.14943	-1.6794	-0.747947	1.6794	down	2.38274e-09	2.38379e-08
653404	FOXD4L6	forkhead box D4-like 6	5.04611	4.23481	4.27549	6.14996	6.30921	6.20443	-3.25441	-1.7024	3.25441	down	1.12842e-07	6.50153e-07
10898	CPSF4	cleavage and polyadenylation specific factor 4	7.43736	7.35651	7.36649	7.99001	8.07585	8.11193	-1.59381	-0.672477	1.59381	down	1.11315e-08	8.6496e-08
150094	SIK1	salt inducible kinase 1	9.37446	9.37955	9.35902	7.88678	7.78343	7.86901	2.87708	1.5246	2.87708	up	3.04733e-14	3.45467e-12
85301	COL27A1	collagen, type XXVII, alpha 1	6.88183	6.90835	6.91942	6.24772	6.2003	5.8247	1.756	0.812293	1.756	up	1.16895e-06	5.12429e-06
84929	FIBCD1	fibrinogen C domain containing 1	6.67529	6.52922	6.57344	5.88833	6.04842	5.92582	1.55667	0.63846	1.55667	up	8.27963e-07	3.76828e-06
7803	PTP4A1	protein tyrosine phosphatase type IVA, member 1	9.53693	9.56013	9.63436	8.72123	8.64973	8.605	1.89013	0.918487	1.89013	up	2.34922e-11	5.44932e-10
4097	MAFG	v-maf avian musculoaponeurotic fibrosarcoma oncogene homolog G	9.30148	9.35838	9.39473	8.41976	8.31694	8.29896	2.00877	1.00631	2.00877	up	1.23319e-11	3.24643e-10
8881	CDC16	cell division cycle 16	7.90226	7.93846	7.93639	7.13887	7.19217	7.30466	1.64012	0.713803	1.64012	up	1.02192e-08	8.06539e-08
7566	ZNF18	zinc finger protein 18	5.81736	5.59697	5.48768	6.77493	6.84695	6.90144	-2.30874	-1.2071	2.30874	down	2.87849e-09	2.79524e-08
64766	S100PBP	S100P binding protein	7.26154	7.26492	7.37574	8.20044	8.22548	8.19892	-1.87585	-0.907547	1.87585	down	1.83423e-10	2.85506e-09
205327	C2orf69	chromosome 2 open reading frame 69	9.03315	9.0582	9.00544	8.38302	8.34073	8.48438	1.54709	0.629553	1.54709	up	4.9708e-09	4.38946e-08
5862	RAB2A	RAB2A, member RAS oncogene family	5.2848	5.34004	5.47804	6.58423	6.58446	6.92428	-2.51408	-1.33003	2.51408	down	3.64256e-09	3.39059e-08
10240	MRPS31	mitochondrial ribosomal protein S31	7.30549	6.92296	7.13939	8.10886	8.17404	8.05598	-1.98666	-0.990347	1.98666	down	1.39302e-08	1.05038e-07
389840	MAP3K15	mitogen-activated protein kinase kinase kinase 15	5.52711	5.6417	5.5804	4.80909	4.70407	4.85393	1.73392	0.79404	1.73392	up	1.65548e-07	9.09852e-07
472	ATM	ATM serine/threonine kinase	5.57194	5.39304	5.76328	4.26806	4.273	4.37282	2.41406	1.27146	2.41406	up	6.15705e-09	5.24794e-08
9786	KIAA0586	KIAA0586	5.77748	5.79766	5.84715	6.6813	6.69926	6.76549	-1.87634	-0.90792	1.87634	down	4.09988e-09	3.73539e-08
57560	IFT80	intraflagellar transport 80	7.80416	7.77958	7.93812	8.77446	8.57708	8.6953	-1.79211	-0.84166	1.79211	down	2.82006e-09	2.74551e-08
90806	ANGEL2	angel homolog 2 (Drosophila)	5.23194	5.29069	5.15965	6.80067	6.95394	6.75727	-3.05224	-1.60987	3.05224	down	1.95353e-11	4.68955e-10
5000	ORC4	origin recognition complex subunit 4	5.24276	5.10943	5.41791	5.94483	6.03144	5.97745	-1.6562	-0.727873	1.6562	down	1.32191e-06	5.71243e-06
8828	NRP2	neuropilin 2	6.73787	6.66823	6.58345	5.65635	5.68282	5.46583	2.08712	1.06152	2.08712	up	5.27857e-09	4.6186e-08
6048	RNF5	ring finger protein 5, E3 ubiquitin protein ligase	10.2845	10.3847	10.3938	9.63129	9.56832	9.67397	1.65839	0.72978	1.65839	up	1.74447e-10	2.73599e-09
9939	RBM8A	RNA binding motif protein 8A	9.6921	9.68632	9.67223	6.32825	6.20097	6.18608	10.8914	3.44512	10.8914	up	5.94567e-18	7.35689e-15
5328	PLAU	plasminogen activator, urokinase	10.1861	10.2085	10.2986	9.28605	9.3165	9.25816	1.92413	0.944203	1.92413	up	3.80903e-12	1.32104e-10
2717	GLA	galactosidase alpha	8.94994	8.87435	9.02753	7.70892	7.73023	7.63045	2.39619	1.26074	2.39619	up	2.73586e-12	1.03187e-10
84928	TMEM209	transmembrane protein 209	7.19935	7.19527	7.13701	8.21855	8.15187	8.16286	-2.00076	-1.00055	2.00076	down	3.91577e-11	8.11389e-10
65078	RTN4R	reticulon 4 receptor	7.0151	6.88906	6.94693	6.23755	6.28699	6.23755	1.62038	0.696333	1.62038	up	6.27847e-08	3.89712e-07
2618	GART	phosphoribosylglycinamide formyltransferase, phosphoribosylglycinamide synthetase, phosphoribosylaminoimidazole synthetase	9.246	9.22761	9.21764	10.0556	10.1017	9.99185	-1.76454	-0.819293	1.76454	down	1.70947e-11	4.24124e-10
80205	CHD9	chromodomain helicase DNA binding protein 9	6.45596	6.37369	6.48662	8.29579	8.33895	8.37092	-3.72299	-1.89646	3.72299	down	3.4731e-14	3.84837e-12
29126	CD274	CD274 molecule	5.95688	5.82124	6.28042	4.36581	4.80799	4.53654	2.73094	1.4494	2.73094	up	3.30697e-08	2.22383e-07
4233	MET	MET proto-oncogene, receptor tyrosine kinase	5.23569	5.10943	4.96251	3.84539	4.15765	3.84825	2.22239	1.15211	2.22239	up	4.80896e-08	3.08979e-07
3860	KRT13	keratin 13, type I	6.65519	6.43856	6.79873	5.14004	5.35389	5.13748	2.67652	1.42036	2.67652	up	1.77529e-09	1.85103e-08
10116	FEM1B	fem-1 homolog b (C. elegans)	6.32329	6.44519	6.53189	5.09625	5.293	5.12285	2.39954	1.26276	2.39954	up	1.17528e-09	1.31535e-08
126789	PUSL1	pseudouridylate synthase-like 1	7.70269	7.61174	7.73189	6.81317	6.97867	6.7398	1.78785	0.838227	1.78785	up	1.46152e-08	1.09384e-07
5994	RFXAP	regulatory factor X associated protein	5.13867	4.85837	5.07551	6.87765	6.63243	6.84004	-3.38508	-1.75919	3.38508	down	6.40297e-11	1.19407e-09
642778	NPIPA3	nuclear pore complex interacting protein family member A3	7.50469	7.41691	7.48382	6.4757	6.59842	6.4392	1.95076	0.964033	1.95076	up	1.02531e-09	1.17871e-08
25861	DFNB31	deafness, autosomal recessive 31	6.4392	6.40777	6.59287	5.7282	5.63561	5.62808	1.7605	0.815983	1.7605	up	6.73102e-08	4.13896e-07
2495	FTH1	ferritin, heavy polypeptide 1	10.4146	10.3712	10.469	9.86541	9.80355	9.80152	1.51024	0.594773	1.51024	up	6.31572e-10	7.88711e-09
113612	CYP2U1	cytochrome P450, family 2, subfamily U, polypeptide 1	4.54901	4.49101	4.60658	5.26274	5.22585	5.15487	-1.58625	-0.66562	1.58625	down	1.10062e-06	4.85699e-06
54617	INO80	INO80 complex subunit	4.53312	3.87875	4.08247	4.77052	4.70707	4.81509	-1.51514	-0.599447	1.51514	down	0.000524143	0.00130644
64116	SLC39A8	solute carrier family 39 (zinc transporter), member 8	4.82831	5.35983	4.94856	5.82687	5.47098	5.63336	-1.5138	-0.59817	1.5138	down	0.000424213	0.00107638
93058	COQ10A	coenzyme Q10A	7.28389	7.34571	7.38613	8.17838	8.02304	7.97187	-1.64625	-0.719187	1.64625	down	2.45126e-08	1.71575e-07
653784	MZT2A	mitotic spindle organizing protein 2A	6.66436	6.63435	6.78179	6.00508	6.07555	5.83976	1.64722	0.720037	1.64722	up	4.35801e-07	2.13465e-06
2905	GRIN2C	glutamate receptor, ionotropic, N-methyl D-aspartate 2C	4.60249	4.797	4.66313	5.28341	5.476	5.32902	-1.5969	-0.67527	1.5969	down	2.77661e-06	1.11312e-05
2074	ERCC6	excision repair cross-complementation group 6	6.34008	6.52249	6.57854	7.52617	7.48556	7.45677	-2.0127	-1.00913	2.0127	down	1.76212e-09	1.84023e-08
79807	GSTCD	glutathione S-transferase, C-terminal domain containing	7.17669	6.93962	7.03866	7.64635	7.66927	7.62132	-1.50942	-0.59399	1.50942	down	4.28909e-07	2.10431e-06
25842	ASF1A	anti-silencing function 1A histone chaperone	7.02244	7.3121	7.25729	8.26392	8.12997	8.12274	-1.96555	-0.974933	1.96555	down	5.35692e-09	4.6736e-08
5151	PDE8A	phosphodiesterase 8A	7.79809	7.86405	7.94065	8.84368	8.80082	8.87696	-1.96277	-0.97289	1.96277	down	4.21887e-11	8.61453e-10
11037	STON1	stonin 1	5.85564	6.01923	6.15036	4.96119	4.75218	4.97826	2.16025	1.1112	2.16025	up	2.50991e-08	1.75055e-07
5111	PCNA	proliferating cell nuclear antigen	10.4526	10.5529	10.5815	11.61	11.5652	11.6071	-2.09234	-1.06512	2.09234	down	2.70284e-13	1.85664e-11
81493	SYNC	syncoilin, intermediate filament protein	4.44083	4.41915	4.43533	5.28106	5.22269	5.10772	-1.7077	-0.772053	1.7077	down	2.38002e-07	1.25378e-06
375056	MIA3	melanoma inhibitory activity family member 3	6.10511	6.05361	6.09554	6.85498	6.84458	7.13695	-1.81598	-0.86075	1.81598	down	8.59252e-08	5.12533e-07
4646	MYO6	myosin VI	6.75206	6.55302	6.76098	5.91229	5.50973	5.79312	1.93228	0.950307	1.93228	up	2.91146e-07	1.49538e-06
284131	ENDOV	endonuclease V	5.51043	5.62966	5.19402	5.97752	6.11367	5.99905	-1.50043	-0.585377	1.50043	down	7.03216e-05	0.000207849
2188	FANCF	Fanconi anemia complementation group F	4.12736	4.05602	4.212	4.62245	4.79975	4.92619	-1.57026	-0.651003	1.57026	down	8.51604e-06	3.05507e-05
55149	MTPAP	mitochondrial poly(A) polymerase	5.29018	5.45293	5.48993	6.32319	6.38069	6.22325	-1.86352	-0.89803	1.86352	down	4.57496e-08	2.95587e-07
254531	LPCAT4	lysophosphatidylcholine acyltransferase 4	8.22867	8.13391	8.48565	7.54698	7.58762	7.41421	1.70111	0.766473	1.70111	up	2.56902e-07	1.33985e-06
113174	SAAL1	serum amyloid A like 1	7.48079	7.34784	7.3851	8.49609	8.42258	8.35791	-2.02925	-1.02095	2.02925	down	9.42743e-11	1.64718e-09
54522	ANKRD16	ankyrin repeat domain 16	5.87267	5.60268	5.47725	6.67873	6.72752	6.65836	-2.05244	-1.03734	2.05244	down	4.22147e-08	2.75291e-07
643923	LOC643923	uncharacterized LOC643923	4.90163	5.03589	4.79347	4.16328	4.27206	4.41569	1.54398	0.626653	1.54398	up	1.37324e-05	4.70605e-05
359845	FAM101B	family with sequence similarity 101 member B	8.91	9.00812	9.02631	9.74912	9.69065	9.69021	-1.65693	-0.728517	1.65693	down	2.32942e-10	3.48746e-09
23177	CEP68	centrosomal protein 68kDa	7.43648	7.36876	7.53406	8.39612	8.31184	8.29263	-1.84945	-0.887097	1.84945	down	6.32506e-10	7.89374e-09
26051	PPP1R16B	protein phosphatase 1 regulatory subunit 16B	5.94022	5.83597	6.14318	4.75509	4.75509	4.64945	2.38377	1.25325	2.38377	up	3.09328e-09	2.96962e-08
64848	YTHDC2	YTH domain containing 2	7.70686	7.75622	7.72152	8.71549	8.63431	8.74953	-1.96098	-0.971577	1.96098	down	2.8737e-11	6.40096e-10
126295	ZNF57	zinc finger protein 57	8.02323	7.86975	7.90066	7.15784	7.26272	7.14894	1.67177	0.74138	1.67177	up	1.14116e-08	8.84101e-08
3213	HOXB3	homeobox B3	4.9968	4.66421	4.86844	6.0348	6.05152	6.26699	-2.41935	-1.27462	2.41935	down	7.53304e-09	6.24042e-08
10207	INADL	InaD-like (Drosophila)	6.75052	6.58364	6.79311	4.85939	4.98288	4.86791	3.49598	1.8057	3.49598	up	7.61789e-12	2.21835e-10
100132406	NBPF10	neuroblastoma breakpoint family member 10	3.95771	3.4612	3.72567	5.82066	5.71137	6.1456	-4.52426	-2.17768	4.52426	down	3.18814e-10	4.50341e-09
83943	IMMP2L	inner mitochondrial membrane peptidase subunit 2	8.10437	8.0366	8.19533	7.33865	7.30154	7.46213	1.67558	0.74466	1.67558	up	1.32235e-08	1.00308e-07
3783	KCNN4	potassium channel, calcium activated intermediate/small conductance subfamily N alpha, member 4	9.06785	9.07595	9.20136	8.21762	8.16887	8.13376	1.92071	0.941637	1.92071	up	5.05465e-11	9.87394e-10
9910	RABGAP1L	RAB GTPase activating protein 1-like	3.7439	3.5047	3.93028	6.25299	6.31559	6.11698	-5.66559	-2.50223	5.66559	down	3.73341e-12	1.30288e-10
9690	UBE3C	ubiquitin protein ligase E3C	7.77557	7.82547	7.82105	8.83749	8.73059	8.64349	-1.90505	-0.929827	1.90505	down	2.05156e-10	3.12879e-09
10181	RBM5	RNA binding motif protein 5	7.57364	7.47725	7.65742	8.45704	8.59335	8.31041	-1.84569	-0.884163	1.84569	down	1.01887e-08	8.0494e-08
875	CBS	cystathionine-beta-synthase	7.77811	7.81614	7.95361	8.46802	8.52337	8.43838	-1.54468	-0.627303	1.54468	down	3.216e-08	2.17084e-07
221662	RBM24	RNA binding motif protein 24	6.89183	7.03645	6.69785	6.21021	6.25444	6.25444	1.55367	0.63568	1.55367	up	2.89076e-06	1.15433e-05
84154	RPF2	ribosome production factor 2 homolog	4.90673	4.91055	4.52746	6.40471	6.43466	6.25444	-2.99597	-1.58302	2.99597	down	1.07437e-09	1.2247e-08
146542	ZNF688	zinc finger protein 688	6.23116	6.12947	6.3547	6.96847	6.96847	6.95608	-1.65393	-0.725897	1.65393	down	1.1153e-07	6.4363e-07
25996	REXO2	RNA exonuclease 2	8.4197	8.36331	8.41013	9.35238	9.39051	9.24557	-1.90762	-0.931773	1.90762	down	3.31464e-11	7.16345e-10
339970	GCOM2	GRINL1B complex locus 2, pseudogene	7.35972	7.10035	7.30126	6.42924	6.56664	6.22474	1.79864	0.846903	1.79864	up	3.59431e-07	1.79809e-06
3107	HLA-C	major histocompatibility complex, class I, C	5.74207	5.77676	5.83452	4.10833	4.64234	4.39061	2.64639	1.40402	2.64639	up	1.32408e-08	1.004e-07
63967	CLSPN	claspin	5.1185	5.22587	5.51941	6.47021	6.48198	6.53028	-2.30734	-1.20623	2.30734	down	1.02499e-08	8.08794e-08
10528	NOP56	NOP56 ribonucleoprotein	9.08931	9.05534	9.13873	10.248	10.2921	10.2641	-2.25578	-1.17362	2.25578	down	1.0063e-13	8.6943e-12
23383	MAU2	MAU2, sister chromatid cohesion factor	7.52726	7.53406	7.56343	8.91969	8.8272	8.82691	-2.49035	-1.31635	2.49035	down	4.60615e-13	2.83192e-11
54462	CCSER2	coiled-coil serine rich protein 2	6.76979	6.61213	6.92296	6.0532	6.07766	6.05829	1.63042	0.705243	1.63042	up	6.90875e-07	3.21237e-06
23341	DNAJC16	DnaJ heat shock protein family (Hsp40) member C16	5.75478	5.60037	5.55904	6.60861	6.59842	6.72238	-2.00705	-1.00507	2.00705	down	6.36234e-09	5.39595e-08
51809	GALNT7	polypeptide N-acetylgalactosaminyltransferase 7	5.42629	5.72272	5.60915	7.60878	7.51689	7.72738	-4.08867	-2.03163	4.08867	down	2.80033e-12	1.0489e-10
9879	DDX46	DEAD (Asp-Glu-Ala-Asp) box polypeptide 46	8.2526	8.22427	8.32406	8.95977	8.882	8.89876	-1.5654	-0.646533	1.5654	down	2.57351e-09	2.54144e-08
7965	AIMP2	aminoacyl tRNA synthetase complex-interacting multifunctional protein 2	8.18493	7.78071	7.95472	9.45462	9.52141	9.41928	-2.8121	-1.49165	2.8121	down	5.48373e-11	1.054e-09
94104	PAXBP1	PAX3 and PAX7 binding protein 1	5.60493	5.21563	5.51352	4.76586	4.5429	4.76586	1.68547	0.753153	1.68547	up	7.94118e-06	2.86588e-05
286826	LIN9	lin-9 DREAM MuvB core complex component	6.3913	6.45879	6.19157	7.07693	7.01701	7.11766	-1.65097	-0.723313	1.65097	down	2.72117e-07	1.40778e-06
414149	ACBD7	acyl-CoA binding domain containing 7	7.2133	7.38559	7.37112	6.66773	6.78698	6.73109	1.5102	0.594737	1.5102	up	5.37066e-07	2.56907e-06
9857	CEP350	centrosomal protein 350kDa	6.73561	6.68134	6.79956	7.43732	7.36456	7.32625	-1.55531	-0.637207	1.55531	down	9.35294e-08	5.52514e-07
27257	LSM1	LSM1 homolog, mRNA degradation associated	7.23212	7.23572	7.28287	8.0633	7.98252	7.90356	-1.66196	-0.73289	1.66196	down	6.25781e-09	5.3188e-08
7701	ZNF142	zinc finger protein 142	5.6474	5.66149	5.7418	6.54281	6.48657	6.47591	-1.7632	-0.8182	1.7632	down	2.19796e-08	1.56271e-07
10194	TSHZ1	teashirt zinc finger homeobox 1	6.37225	6.31188	6.43758	7.41275	7.22862	7.2799	-1.90949	-0.933187	1.90949	down	3.60488e-09	3.36382e-08
5585	PKN1	protein kinase N1	7.91457	7.93228	8.00123	7.267	7.31791	7.07705	1.65715	0.728707	1.65715	up	4.51906e-08	2.9246e-07
253260	RICTOR	RPTOR independent companion of MTOR, complex 2	4.94515	4.75182	4.695	3.75563	3.93416	3.72282	1.99049	0.99312	1.99049	up	7.69143e-08	4.6472e-07
54463	FAM134B	family with sequence similarity 134 member B	4.39401	4.46119	4.12251	5.49637	5.23496	5.21767	-1.98678	-0.99043	1.98678	down	3.74028e-07	1.86223e-06
2146	EZH2	enhancer of zeste 2 polycomb repressive complex 2 subunit	6.29316	6.30803	6.35337	7.33917	7.3439	7.34803	-2.03568	-1.02551	2.03568	down	1.67589e-10	2.64534e-09
493	ATP2B4	ATPase, Ca++ transporting, plasma membrane 4	5.42851	5.89987	5.30337	4.56982	4.8638	4.72114	1.77235	0.825663	1.77235	up	3.01997e-05	9.62293e-05
8607	RUVBL1	RuvB-like AAA ATPase 1	9.42066	9.37958	9.40981	10.0682	10.0878	10.0348	-1.58033	-0.66023	1.58033	down	8.76465e-11	1.54514e-09
79833	GEMIN6	gem nuclear organelle associated protein 6	7.54838	7.58194	7.51403	8.43837	8.38732	8.35613	-1.79729	-0.845823	1.79729	down	1.90899e-10	2.95035e-09
9424	KCNK6	potassium channel, two pore domain subfamily K, member 6	7.0558	7.05419	7.09167	6.34596	6.08721	6.22443	1.80003	0.84802	1.80003	up	2.75705e-08	1.89629e-07
10325	RRAGB	Ras-related GTP binding B	7.4882	7.43435	7.40146	8.11206	8.12481	8.01835	-1.56237	-0.643737	1.56237	down	1.54788e-08	1.14839e-07
9555	H2AFY	H2A histone family member Y	10.2848	10.2451	10.2672	10.8737	10.9012	11.02	-1.58662	-0.665953	1.58662	down	2.92083e-10	4.18749e-09
100188893	TOMM6	translocase of outer mitochondrial membrane 6 homolog (yeast)	4.42004	3.97908	4.33457	5.21961	5.42261	5.21961	-2.0601	-1.04271	2.0601	down	3.74107e-07	1.86223e-06
4299	AFF1	AF4/FMR2 family member 1	7.02291	6.88775	7.0793	7.74261	7.84861	7.70226	-1.70272	-0.76784	1.70272	down	2.16941e-08	1.5441e-07
30008	EFEMP2	EGF containing fibulin-like extracellular matrix protein 2	6.63943	6.51801	6.71573	5.97756	5.85682	6.10756	1.56238	0.643743	1.56238	up	2.48353e-06	1.00814e-05
203228	C9orf72	chromosome 9 open reading frame 72	5.80763	5.79111	5.77122	5.04395	5.18841	5.06805	1.61312	0.68985	1.61312	up	5.2455e-07	2.51688e-06
84859	LRCH3	leucine-rich repeats and calponin homology (CH) domain containing 3	6.50515	6.40886	6.27882	6.9758	6.97505	7.01338	-1.50573	-0.590467	1.50573	down	1.10869e-06	4.88909e-06
9197	SLC33A1	solute carrier family 33 (acetyl-CoA transporter), member 1	7.03184	7.01677	7.03983	7.82732	7.60034	7.65793	-1.58636	-0.665717	1.58636	down	1.00743e-07	5.88832e-07
10318	TNIP1	TNFAIP3 interacting protein 1	7.25565	7.25969	7.25969	6.55833	6.61868	6.55419	1.60356	0.681277	1.60356	up	2.25644e-08	1.5985e-07
151393	RMDN2	regulator of microtubule dynamics 2	3.87016	3.5047	3.61059	5.07243	4.8473	5.38253	-2.71121	-1.43894	2.71121	down	4.38041e-08	2.8452e-07
29887	SNX10	sorting nexin 10	6.63634	6.32412	6.38564	5.45218	5.57193	5.45658	1.93876	0.955137	1.93876	up	6.54531e-08	4.03933e-07
23053	ZSWIM8	zinc finger, SWIM-type containing 8	4.54378	4.83095	5.06184	3.97216	3.88159	3.66137	1.96403	0.973817	1.96403	up	2.28245e-06	9.34726e-06
55781	RIOK2	RIO kinase 2	4.66934	4.2432	4.67917	6.7303	7.03783	6.91591	-5.14835	-2.36411	5.14835	down	2.76346e-11	6.20472e-10
204	AK2	adenylate kinase 2	5.67517	5.76546	5.98597	6.91947	6.97867	6.9182	-2.18846	-1.12991	2.18846	down	3.35448e-09	3.17212e-08
6374	CXCL5	chemokine (C-X-C motif) ligand 5	8.24851	8.40414	8.2282	7.60577	7.56384	7.7494	1.57347	0.653947	1.57347	up	1.08798e-07	6.29823e-07
8938	BAIAP3	BAI1-associated protein 3	7.68458	7.51405	7.62682	6.07607	6.2183	6.03111	2.82841	1.49999	2.82841	up	1.5382e-11	3.87762e-10
6560	SLC12A4	solute carrier family 12 (potassium/chloride transporter), member 4	7.77001	7.64768	7.60537	6.84586	6.98185	6.83062	1.72697	0.788243	1.72697	up	1.5669e-08	1.15944e-07
23272	FAM208A	family with sequence similarity 208 member A	6.75531	6.79746	6.84082	9.20062	9.03758	9.10475	-4.98106	-2.31645	4.98106	down	1.84942e-15	3.94258e-13
2979	GUCA1B	guanylate cyclase activator 1B	6.91042	6.91243	6.93949	6.27067	6.29776	6.27067	1.5595	0.64108	1.5595	up	8.65297e-08	5.15511e-07
7444	VRK2	vaccinia related kinase 2	5.92234	5.97001	6.02732	7.35991	7.2128	7.21696	-2.44528	-1.29	2.44528	down	6.1335e-11	1.15445e-09
118424	UBE2J2	ubiquitin conjugating enzyme E2, J2	6.87374	6.95143	7.04764	7.5674	7.64518	7.51759	-1.53594	-0.61912	1.53594	down	1.95141e-07	1.05186e-06
2634	GBP2	guanylate binding protein 2, interferon-inducible	6.36664	6.51704	6.59965	4.21148	4.45465	4.30085	4.50684	2.17212	4.50684	up	3.07274e-12	1.12328e-10
10644	IGF2BP2	insulin like growth factor 2 mRNA binding protein 2	8.9979	8.96908	9.02708	9.92	9.89315	9.97587	-1.90746	-0.931653	1.90746	down	3.29477e-12	1.18458e-10
100533105	C8orf44-SGK3	C8orf44-SGK3 readthrough	5.21748	4.99374	5.2256	5.90124	5.67902	5.84715	-1.58395	-0.66353	1.58395	down	5.68102e-06	2.11823e-05
8723	SNX4	sorting nexin 4	8.9019	8.89828	8.91455	9.55937	9.4656	9.53765	-1.53258	-0.615963	1.53258	down	8.88494e-10	1.04973e-08
54987	C1orf123	chromosome 1 open reading frame 123	8.12008	8.12084	8.24155	8.87321	8.84177	8.76378	-1.58604	-0.66543	1.58604	down	5.79508e-09	4.98054e-08
3749	KCNC4	potassium channel, voltage gated Shaw related subfamily C, member 4	5.21082	5.22342	4.93549	5.91368	6.16344	6.25302	-1.98179	-0.986803	1.98179	down	3.07179e-07	1.56787e-06
399761	BMS1P5	BMS1, ribosome biogenesis factor pseudogene 5	5.74287	5.69396	5.61897	6.43573	6.22046	6.34562	-1.56772	-0.64867	1.56772	down	1.35343e-06	5.83261e-06
6638	SNRPN	small nuclear ribonucleoprotein polypeptide N	9.13827	9.06642	9.2206	8.56059	8.63875	8.44214	1.51006	0.594603	1.51006	up	7.96054e-08	4.79135e-07
91768	CABLES1	Cdk5 and Abl enzyme substrate 1	4.55026	4.37037	4.24349	5.03391	5.05317	5.03397	-1.57168	-0.65231	1.57168	down	5.71634e-06	2.12998e-05
7182	NR2C2	nuclear receptor subfamily 2 group C member 2	7.75896	7.6735	7.7556	8.4922	8.43514	8.44672	-1.65711	-0.728667	1.65711	down	1.06683e-09	1.21788e-08
339229	OXLD1	oxidoreductase-like domain containing 1	6.77921	6.64663	6.8595	7.54553	7.56427	7.48947	-1.70682	-0.77131	1.70682	down	2.15322e-08	1.53396e-07
84131	CEP78	centrosomal protein 78kDa	8.00256	7.87464	7.86403	8.57611	8.59687	8.51752	-1.5689	-0.649757	1.5689	down	1.02931e-08	8.11061e-08
245812	CNPY4	canopy FGF signaling regulator 4	5.94895	5.91929	5.79436	6.48433	6.47755	6.49913	-1.51516	-0.59947	1.51516	down	1.01884e-06	4.53437e-06
84679	SLC9A7	solute carrier family 9, subfamily A (NHE7, cation proton antiporter 7), member 7	6.43758	6.33815	6.35616	5.41957	5.43315	5.33033	1.9765	0.982947	1.9765	up	4.29124e-09	3.87397e-08
10236	HNRNPR	heterogeneous nuclear ribonucleoprotein R	7.93554	7.76678	7.84182	5.95384	6.11107	6.06989	3.48972	1.80311	3.48972	up	7.89448e-13	4.19027e-11
26146	TRAF3IP1	TRAF3 interacting protein 1	5.1185	4.74475	5.33689	5.73035	5.77408	5.86224	-1.64967	-0.722177	1.64967	down	4.67567e-05	0.000143261
8462	KLF11	Kruppel-like factor 11	6.40634	6.67842	6.65893	5.78456	5.86242	5.94543	1.64387	0.717093	1.64387	up	1.1261e-06	4.95305e-06
29920	PYCR2	pyrroline-5-carboxylate reductase family member 2	8.65568	8.77711	8.85109	9.67813	9.68964	9.71722	-1.91017	-0.933703	1.91017	down	5.6093e-11	1.07172e-09
636	BICD1	bicaudal D homolog 1 (Drosophila)	4.77654	4.64488	4.66313	5.41137	5.44314	5.3262	-1.62306	-0.69872	1.62306	down	7.45516e-07	3.43832e-06
10493	VAT1	vesicle amine transport 1	8.12695	8.01231	7.94237	7.01878	7.01878	6.83284	2.10003	1.07041	2.10003	up	6.11907e-10	7.67329e-09
133	ADM	adrenomedullin	8.44286	8.3873	8.40959	5.20034	5.03888	5.38541	9.22175	3.20504	9.22175	up	4.44786e-15	7.78873e-13
10776	ARPP19	cAMP regulated phosphoprotein 19kDa	7.37	7.47807	7.39527	6.47591	6.32499	6.58171	1.93667	0.953577	1.93667	up	5.63671e-09	4.87542e-08
55659	ZNF416	zinc finger protein 416	5.57194	5.22028	5.47664	6.44496	6.48846	6.32496	-1.99516	-0.996507	1.99516	down	7.62614e-08	4.61415e-07
2653	GCSH	glycine cleavage system protein H (aminomethyl carrier)	6.3056	6.4723	6.3056	7.09111	6.94995	7.17829	-1.63802	-0.71195	1.63802	down	3.45875e-07	1.73846e-06
27246	RNF115	ring finger protein 115	5.42016	5.6474	5.97498	6.64519	6.55398	6.48596	-1.84148	-0.880863	1.84148	down	2.94079e-06	1.1724e-05
84865	CCDC142	coiled-coil domain containing 142	5.7765	5.46452	5.81706	6.5376	6.34711	6.46151	-1.69668	-0.762713	1.69668	down	2.14786e-06	8.84514e-06
171586	ABHD3	abhydrolase domain containing 3	8.17387	8.27293	8.36774	7.50719	7.5224	7.40181	1.73433	0.79438	1.73433	up	5.18976e-09	4.55382e-08
55520	ELAC1	elaC ribonuclease Z 1	4.12832	3.91837	3.70036	7.16424	7.11456	7.10256	-9.26272	-3.21144	9.26272	down	6.69682e-14	6.30147e-12
10133	OPTN	optineurin	8.78157	8.74039	8.76363	8.00572	8.03696	7.85371	1.73676	0.7964	1.73676	up	1.20618e-09	1.34449e-08
55756	INTS9	integrator complex subunit 9	6.25752	6.07639	6.19879	7.31227	7.30948	7.13461	-2.10607	-1.07455	2.10607	down	1.64844e-09	1.74568e-08
665	BNIP3L	BCL2/adenovirus E1B 19kDa interacting protein 3-like	11.3072	11.3293	11.3687	9.35616	9.43896	9.33474	3.88636	1.95842	3.88636	up	1.1563e-16	5.2863e-14
402682	UFSP1	UFM1-specific peptidase 1 (inactive)	5.57726	5.74854	5.85864	6.23755	6.43769	6.4098	-1.55136	-0.633533	1.55136	down	6.30067e-06	2.3221e-05
26037	SIPA1L1	signal-induced proliferation-associated 1 like 1	3.6134	3.90033	3.70843	4.67732	4.33882	4.71061	-1.78369	-0.834863	1.78369	down	3.66705e-06	1.42911e-05
54058	C21orf58	chromosome 21 open reading frame 58	4.63006	4.3887	4.64897	5.22171	5.21971	5.07243	-1.53195	-0.615373	1.53195	down	1.38009e-05	4.72745e-05
26009	ZZZ3	zinc finger, ZZ-type containing 3	8.21275	8.07564	8.14572	8.8252	8.76733	8.81108	-1.57625	-0.6565	1.57625	down	3.74201e-09	3.46343e-08
10395	DLC1	DLC1 Rho GTPase activating protein	4.39946	4.43347	4.28284	5.01569	5.1194	4.88094	-1.55124	-0.63342	1.55124	down	6.22369e-06	2.29569e-05
3189	HNRNPH3	heterogeneous nuclear ribonucleoprotein H3 (2H9)	9.18055	9.16868	9.13617	10.0784	10.0086	10.0767	-1.85669	-0.892737	1.85669	down	3.61012e-12	1.26774e-10
25852	ARMC8	armadillo repeat containing 8	4.66163	4.17744	4.79347	6.36482	6.04676	6.22515	-3.17788	-1.66806	3.17788	down	1.45653e-08	1.0908e-07
84612	PARD6B	par-6 family cell polarity regulator beta	4.43702	4.48033	4.72662	3.8245	3.85175	3.57519	1.7381	0.79751	1.7381	up	2.73209e-06	1.09734e-05
56928	SPPL2B	signal peptide peptidase like 2B	6.06788	6.04937	5.90982	6.89725	7.03838	6.86994	-1.90022	-0.926167	1.90022	down	1.04828e-08	8.23533e-08
2033	EP300	E1A binding protein p300	5.52529	5.47215	5.30274	6.72296	6.69905	6.72781	-2.4338	-1.28321	2.4338	down	2.83096e-10	4.08102e-09
201973	PRIMPOL	primase and DNA directed polymerase	6.29862	6.01092	6.19998	7.64009	7.64072	7.6752	-2.79367	-1.48216	2.79367	down	2.95399e-11	6.54902e-10
4600	MX2	MX dynamin-like GTPase 2	5.74625	5.59469	5.61041	6.47352	6.40688	6.38868	-1.70832	-0.772577	1.70832	down	8.80233e-08	5.23138e-07
90634	N4BP2L1	NEDD4 binding protein 2-like 1	6.18882	6.10548	6.07996	4.72402	4.63987	4.62643	2.75359	1.46131	2.75359	up	5.66357e-11	1.08051e-09
29934	SNX12	sorting nexin 12	8.62851	8.61965	8.5668	9.33375	9.36959	9.339	-1.67303	-0.74246	1.67303	down	8.63032e-11	1.52557e-09
8850	KAT2B	K(lysine) acetyltransferase 2B	6.47891	6.3604	6.35305	7.03599	7.05169	7.02631	-1.55892	-0.640543	1.55892	down	1.39615e-07	7.84245e-07
79683	ZDHHC14	zinc finger, DHHC-type containing 14	6.72221	6.49707	6.73711	7.28407	7.45137	7.15606	-1.56378	-0.645037	1.56378	down	3.61802e-06	1.41225e-05
11067	C10orf10	chromosome 10 open reading frame 10	6.64783	6.65626	6.59508	5.90447	5.65636	5.80081	1.79732	0.845843	1.79732	up	5.26131e-08	3.33994e-07
11201	POLI	polymerase (DNA directed) iota	5.38349	5.41357	4.8473	6.23911	6.16344	6.28207	-2.01869	-1.01342	2.01869	down	1.77059e-06	7.42479e-06
178	AGL	amylo-alpha-1, 6-glucosidase, 4-alpha-glucanotransferase	4.65836	4.83687	4.8473	5.93605	5.73124	5.60533	-1.96795	-0.976697	1.96795	down	1.41974e-07	7.95764e-07
728819	C1GALT1C1L	C1GALT1-specific chaperone 1 like	4.52771	4.61457	4.6559	6.20262	6.1411	6.09042	-2.91869	-1.54532	2.91869	down	3.30978e-11	7.15689e-10
4053	LTBP2	latent transforming growth factor beta binding protein 2	5.40312	5.58693	5.34575	6.18909	6.20874	6.18909	-1.68223	-0.750373	1.68223	down	3.40077e-07	1.71151e-06
196483	EEF2KMT	eukaryotic elongation factor 2 lysine methyltransferase	6.5918	6.52924	6.61054	7.14986	7.2679	7.1771	-1.53804	-0.621093	1.53804	down	1.51461e-07	8.41389e-07
114991	ZNF618	zinc finger protein 618	6.13946	5.99073	5.98426	7.13054	7.28728	7.08052	-2.1855	-1.12796	2.1855	down	1.13939e-09	1.2828e-08
65110	UPF3A	UPF3 regulator of nonsense transcripts homolog A (yeast)	7.54041	7.3732	7.47405	8.28544	8.34319	8.22881	-1.7694	-0.82326	1.7694	down	1.79038e-09	1.86527e-08
8883	NAE1	NEDD8 activating enzyme E1 subunit 1	10.4785	10.5145	10.5686	11.4291	11.3654	11.3847	-1.8309	-0.87255	1.8309	down	1.31683e-12	6.13453e-11
55254	TMEM39A	transmembrane protein 39A	7.572	7.3626	7.39527	6.78267	6.94914	6.83561	1.50262	0.587483	1.50262	up	1.25585e-06	5.46129e-06
151963	MB21D2	Mab-21 domain containing 2	6.53671	6.53571	6.56256	7.36478	7.4456	7.26678	-1.75815	-0.81406	1.75815	down	7.81069e-09	6.43508e-08
254778	C8orf46	chromosome 8 open reading frame 46	3.80569	4.0633	4.2261	5.3942	5.12413	5.17528	-2.29661	-1.19951	2.29661	down	6.39017e-08	3.95354e-07
79677	SMC6	structural maintenance of chromosomes 6	6.0518	6.01766	6.12879	7.05494	7.00283	7.1323	-1.99622	-0.997273	1.99622	down	1.25609e-09	1.39142e-08
51650	MRPS33	mitochondrial ribosomal protein S33	9.0873	9.09079	9.24531	9.9939	10.0176	9.88235	-1.76967	-0.82348	1.76967	down	4.57544e-10	6.05505e-09
5160	PDHA1	pyruvate dehydrogenase (lipoamide) alpha 1	8.46084	8.35662	8.5242	9.10287	9.08277	9.0706	-1.55638	-0.638193	1.55638	down	5.57965e-09	4.83459e-08
79963	ABCA11P	ATP binding cassette subfamily A member 11, pseudogene	4.01033	4.10986	4.3046	4.86925	4.81611	4.72394	-1.58173	-0.661503	1.58173	down	6.50633e-06	2.39058e-05
23268	DNMBP	dynamin binding protein	7.09979	6.99007	7.10518	7.7157	7.63196	7.63196	-1.51033	-0.59486	1.51033	down	1.11761e-07	6.4449e-07
389432	SAMD5	sterile alpha motif domain containing 5	5.53464	5.40343	5.67589	4.39246	4.29328	4.9176	2.00491	1.00354	2.00491	up	5.50629e-06	2.06052e-05
3964	LGALS8	lectin, galactoside-binding, soluble, 8	9.34805	9.37661	9.42107	8.14806	8.19662	7.99001	2.4122	1.27035	2.4122	up	3.8948e-12	1.34271e-10
22955	SCMH1	sex comb on midleg homolog 1 (Drosophila)	5.51847	5.12682	5.75125	6.32746	6.18343	6.10649	-1.6705	-0.74028	1.6705	down	5.66593e-05	0.000170786
50717	DCAF8	DDB1 and CUL4 associated factor 8	7.86288	7.8528	7.86379	8.74813	8.75542	8.67109	-1.82141	-0.865057	1.82141	down	6.10073e-11	1.14883e-09
1264	CNN1	calponin 1, basic, smooth muscle	5.52348	5.38159	5.45022	4.13415	4.17172	3.98547	2.55735	1.35465	2.55735	up	4.90897e-10	6.3929e-09
57577	CCDC191	coiled-coil domain containing 191	4.9807	5.11046	4.73068	5.46496	5.71488	5.53953	-1.55026	-0.63251	1.55026	down	3.6783e-05	0.000114993
7696	ZNF137P	zinc finger protein 137, pseudogene	4.32416	4.07524	4.14706	4.82031	4.92782	4.57341	-1.50701	-0.591693	1.50701	down	6.5552e-05	0.000194956
56097	PCDHGC5	protocadherin gamma subfamily C, 5	7.92362	7.76142	7.80312	8.89019	8.958	8.87704	-2.11261	-1.07902	2.11261	down	2.02996e-11	4.82577e-10
64925	CCDC71	coiled-coil domain containing 71	5.53442	5.3853	5.56682	6.35664	6.50034	6.44615	-1.91702	-0.938863	1.91702	down	1.74383e-08	1.27472e-07
112464	PRKCDBP	protein kinase C, delta binding protein	6.41522	6.22614	6.38974	6.93517	6.94115	6.94115	-1.51095	-0.595457	1.51095	down	7.80562e-07	3.57807e-06
83752	LONP2	lon peptidase 2, peroxisomal	5.4632	5.47278	5.54634	7.2128	6.90283	6.91631	-2.86104	-1.51654	2.86104	down	1.70967e-10	2.68893e-09
3720	JARID2	jumonji and AT-rich interaction domain containing 2	6.66093	6.50527	6.46272	5.86471	6.00635	5.98492	1.50627	0.59098	1.50627	up	3.06421e-06	1.21617e-05
1628	DBP	D site of albumin promoter (albumin D-box) binding protein	9.36128	9.40256	9.4883	8.12755	8.20506	8.03895	2.45127	1.29353	2.45127	up	1.91372e-12	7.95763e-11
7702	ZNF143	zinc finger protein 143	8.24193	8.16284	8.18778	6.35316	6.53614	6.3698	3.42907	1.77782	3.42907	up	3.55565e-13	2.26781e-11
3949	LDLR	low density lipoprotein receptor	8.26116	8.01691	8.07025	6.79271	6.6494	6.59745	2.70617	1.43625	2.70617	up	3.96617e-11	8.19669e-10
64421	DCLRE1C	DNA cross-link repair 1C	4.50052	4.64511	4.43314	5.15898	5.18176	5.31971	-1.61764	-0.693893	1.61764	down	2.03968e-06	8.4484e-06
56099	PCDHGB7	protocadherin gamma subfamily B, 7	7.92362	7.76142	7.80312	8.89019	8.958	8.87704	-2.11261	-1.07902	2.11261	down	2.02996e-11	4.82577e-10
727	C5	complement component 5	4.95596	4.83936	4.84414	5.89046	6.05431	5.699	-2.00199	-1.00144	2.00199	down	8.10423e-08	4.86366e-07
27327	TNRC6A	trinucleotide repeat containing 6A	6.65519	6.56214	6.81665	8.04546	8.07183	8.09447	-2.6255	-1.39259	2.6255	down	1.69428e-11	4.20889e-10
5228	PGF	placental growth factor	6.85627	6.93803	6.9285	5.86862	5.99409	5.84981	2.00476	1.00343	2.00476	up	1.74761e-09	1.82898e-08
3192	HNRNPU	heterogeneous nuclear ribonucleoprotein U (scaffold attachment factor A)	10.2354	10.2693	10.2869	10.9964	11.0189	10.9247	-1.64273	-0.716093	1.64273	down	2.42676e-11	5.59281e-10
80256	FAM214B	family with sequence similarity 214 member B	7.31912	7.13511	7.32444	6.44876	6.20387	6.30325	1.91977	0.94093	1.91977	up	1.77624e-08	1.29471e-07
154761	LOC154761	family with sequence similarity 115, member C pseudogene	4.58657	4.55525	4.53026	3.79757	4.01981	3.92501	1.56182	0.64323	1.56182	up	3.08782e-06	1.22442e-05
4013	VWA5A	von Willebrand factor A domain containing 5A	4.83566	4.80655	4.95378	4.31781	4.11877	4.08867	1.61356	0.690247	1.61356	up	2.68962e-06	1.08272e-05
339451	KLHL17	kelch like family member 17	8.25178	8.15213	8.25527	7.58086	7.58143	7.5472	1.56906	0.649897	1.56906	up	7.53592e-09	6.24148e-08
80298	MTERF2	mitochondrial transcription termination factor 2	6.23092	6.08612	6.16291	7.20821	7.17584	7.03018	-1.96986	-0.978093	1.96986	down	3.35679e-09	3.17281e-08
79809	TTC21B	tetratricopeptide repeat domain 21B	5.18002	5.29811	5.33183	5.93945	5.61373	6.07055	-1.52055	-0.60459	1.52055	down	7.21091e-05	0.000212764
9397	NMT2	N-myristoyltransferase 2	9.34368	9.26873	9.31062	8.67044	8.6461	8.71237	1.54904	0.631373	1.54904	up	9.64442e-10	1.12256e-08
28951	TRIB2	tribbles pseudokinase 2	7.99081	7.88271	7.91048	7.26507	7.23738	7.09556	1.6571	0.728663	1.6571	up	1.61713e-08	1.19233e-07
201164	PLD6	phospholipase D family member 6	8.44667	8.29362	8.24531	7.41749	7.38748	7.36201	1.91792	0.93954	1.91792	up	4.68343e-10	6.15713e-09
27034	ACAD8	acyl-CoA dehydrogenase family member 8	6.92588	6.87613	6.87516	8.05835	8.01165	8.03287	-2.20671	-1.1419	2.20671	down	9.20911e-12	2.56553e-10
158	ADSL	adenylosuccinate lyase	9.36574	9.33513	9.37627	10.5306	10.5594	10.4045	-2.20251	-1.13915	2.20251	down	8.26317e-13	4.33899e-11
6903	TBCC	tubulin folding cofactor C	6.27788	6.28004	6.75235	7.18411	7.06408	7.35987	-1.70047	-0.76593	1.70047	down	1.45539e-05	4.96071e-05
90381	TICRR	TOPBP1-interacting checkpoint and replication regulator	6.18694	6.02755	6.33603	5.71269	5.57194	5.50856	1.50085	0.585777	1.50085	up	1.988e-05	6.56998e-05
10557	RPP38	ribonuclease P/MRP 38kDa subunit	6.5327	6.68617	6.71415	7.35482	7.39374	7.25854	-1.61481	-0.69136	1.61481	down	1.24714e-07	7.09898e-07
729533	FAM72A	family with sequence similarity 72 member A	9.01683	9.20536	9.11839	8.32666	8.33611	8.48878	1.65827	0.729677	1.65827	up	9.76905e-09	7.76606e-08
55719	SLF2	SMC5-SMC6 complex localization factor 2	7.01575	6.84295	7.03581	5.35461	5.44842	5.56179	2.8479	1.5099	2.8479	up	7.05995e-11	1.28954e-09
23678	SGK3	serum/glucocorticoid regulated kinase family member 3	5.21748	4.99374	5.2256	5.90124	5.67902	5.84715	-1.58395	-0.66353	1.58395	down	5.68102e-06	2.11823e-05
79637	ARMC7	armadillo repeat containing 7	6.15276	5.93659	5.91508	7.11022	7.11388	7.03909	-2.12322	-1.08625	2.12322	down	1.93209e-09	1.98876e-08
27436	EML4	echinoderm microtubule associated protein like 4	7.00646	6.94846	6.9277	7.53603	7.6362	7.49816	-1.51144	-0.595923	1.51144	down	1.38975e-07	7.81322e-07
406991	MIR21	microRNA 21	10.8971	10.934	10.8991	10.3526	10.2493	10.3585	1.50514	0.5899	1.50514	up	4.91672e-10	6.39875e-09
723790	HIST2H2AA4	histone cluster 2, H2aa4	10.0582	10.0287	10.0807	9.43511	9.33566	9.25145	1.64162	0.71512	1.64162	up	7.34901e-10	8.91697e-09
144195	SLC2A14	solute carrier family 2 (facilitated glucose transporter), member 14	7.00166	6.98293	6.97759	3.88887	4.03868	4.03165	8.00551	3.00099	8.00551	up	5.56411e-15	9.37305e-13
84548	TMEM185A	transmembrane protein 185A	7.92939	7.95668	7.8148	7.06261	7.16023	7.21269	1.68776	0.755113	1.68776	up	1.1325e-08	8.78257e-08
51312	SLC25A37	solute carrier family 25 (mitochondrial iron transporter), member 37	4.83432	5.11962	5.05207	6.41959	6.35959	6.3569	-2.59672	-1.37669	2.59672	down	4.97005e-10	6.45531e-09
100996716	LOC100996716	vesicle-trafficking protein SEC22b-like	6.98121	6.80372	7.00698	7.52908	7.59251	7.48916	-1.52233	-0.60628	1.52233	down	4.17053e-07	2.05411e-06
58492	ZNF77	zinc finger protein 77	7.11184	7.06341	7.28668	6.47655	6.48846	6.47655	1.59489	0.673457	1.59489	up	2.11575e-07	1.13081e-06
283377	SPRYD4	SPRY domain containing 4	6.1944	6.43681	6.40115	6.90049	7.04121	6.94959	-1.5365	-0.619643	1.5365	down	1.76253e-06	7.39492e-06
4603	MYBL1	v-myb avian myeloblastosis viral oncogene homolog-like 1	7.92365	7.97798	7.98448	8.95399	8.92784	8.85306	-1.93133	-0.949593	1.93133	down	2.33202e-11	5.42547e-10
2261	FGFR3	fibroblast growth factor receptor 3	9.16708	9.09851	9.0905	8.26527	8.26527	8.26527	1.80679	0.853427	1.80679	up	2.81219e-11	6.29612e-10
55839	CENPN	centromere protein N	5.76396	5.78449	5.90982	6.94582	6.99309	6.73505	-2.1022	-1.0719	2.1022	down	5.62962e-09	4.8725e-08
5980	REV3L	REV3 like, DNA directed polymerase zeta catalytic subunit	6.3161	6.19598	6.40054	7.95335	7.96398	8.04954	-3.21485	-1.68475	3.21485	down	1.22031e-12	5.76705e-11
23518	R3HDM1	R3H domain containing 1	6.36927	6.38366	6.32981	7.29268	7.08223	6.98243	-1.69138	-0.7582	1.69138	down	2.25153e-07	1.19443e-06
9941	EXOG	endo/exonuclease (5'-3'), endonuclease G-like	4.08976	3.96662	3.97913	4.77637	4.8473	4.68873	-1.69227	-0.758963	1.69227	down	3.99658e-07	1.97587e-06
9475	ROCK2	Rho-associated, coiled-coil containing protein kinase 2	6.71541	6.62886	6.68179	7.52359	7.40759	7.40759	-1.70634	-0.770903	1.70634	down	8.95718e-09	7.23379e-08
4867	NPHP1	nephronophthisis 1 (juvenile)	4.91922	4.62245	4.64489	5.46328	5.4462	5.31798	-1.60247	-0.6803	1.60247	down	6.30125e-06	2.3221e-05
388730	TMEM81	transmembrane protein 81	6.4616	6.54623	6.42933	5.80763	5.72537	5.84715	1.60845	0.68567	1.60845	up	2.57643e-07	1.34264e-06
92822	ZNF276	zinc finger protein 276	5.71946	5.45616	5.43484	6.58054	6.73149	6.65836	-2.17343	-1.11998	2.17343	down	7.61051e-09	6.29263e-08
51421	AMOTL2	angiomotin like 2	6.66987	6.46675	6.50267	7.18425	7.26471	7.17669	-1.58241	-0.66212	1.58241	down	2.41495e-07	1.27064e-06
330	BIRC3	baculoviral IAP repeat containing 3	4.22012	4.04458	3.80823	4.66313	4.66802	4.97774	-1.67635	-0.74532	1.67635	down	1.98537e-05	6.56186e-05
8800	PEX11A	peroxisomal biogenesis factor 11 alpha	5.84578	5.78498	5.21845	6.47129	6.38545	6.28148	-1.69702	-0.763003	1.69702	down	6.43893e-05	0.000191804
5669	PSG1	pregnancy specific beta-1-glycoprotein 1	8.51385	8.36252	8.48565	7.53659	7.44027	7.65212	1.88037	0.911013	1.88037	up	1.60077e-09	1.70625e-08
201163	FLCN	folliculin	8.49224	8.28726	8.60351	6.57736	6.5496	6.48935	3.79009	1.92223	3.79009	up	9.45842e-13	4.78101e-11
400566	C17orf97	chromosome 17 open reading frame 97	5.22494	5.36008	5.30046	6.96077	6.86817	6.74402	-2.95364	-1.56249	2.95364	down	3.12058e-11	6.82732e-10
10006	ABI1	abl-interactor 1	8.18493	8.10523	8.18275	7.49631	7.49279	7.45363	1.59851	0.676727	1.59851	up	3.97797e-09	3.64059e-08
401089	FOXL2NB	FOXL2 neighbor	3.89362	3.47663	3.74019	4.51221	4.33035	4.60151	-1.71461	-0.777877	1.71461	down	7.75776e-06	2.80407e-05
1973	EIF4A1	eukaryotic translation initiation factor 4A1	9.65605	9.69173	9.74157	7.73245	7.86054	7.6739	3.83924	1.94082	3.83924	up	1.02225e-14	1.4851e-12
9360	PPIG	peptidylprolyl isomerase G (cyclophilin G)	6.20749	6.22058	6.17236	4.21208	4.31088	4.38377	3.7267	1.8979	3.7267	up	2.81398e-12	1.05122e-10
123016	TTC8	tetratricopeptide repeat domain 8	6.92852	6.93508	6.885	7.71288	7.67912	7.69412	-1.71615	-0.779173	1.71615	down	1.57021e-09	1.68099e-08
3162	HMOX1	heme oxygenase 1	8.60222	8.59551	8.6018	7.3732	7.32072	7.14055	2.49958	1.32169	2.49958	up	9.70694e-12	2.68705e-10
84699	CREB3L3	cAMP responsive element binding protein 3-like 3	7.84058	7.63882	7.81683	5.30929	5.24345	5.43744	5.40896	2.43535	5.40896	up	8.97483e-14	7.90154e-12
51592	TRIM33	tripartite motif containing 33	6.204	6.23542	6.23541	6.91091	7.00832	6.92428	-1.65049	-0.722893	1.65049	down	3.22565e-08	2.17661e-07
144132	DNHD1	dynein heavy chain domain 1	4.73211	4.57456	4.48507	4.11463	3.89959	3.93305	1.53137	0.614823	1.53137	up	1.51138e-05	5.13325e-05
25901	CCDC28A	coiled-coil domain containing 28A	9.2251	9.18885	9.22495	8.36973	8.31068	8.43887	1.78989	0.839873	1.78989	up	7.44642e-11	1.34354e-09
285189	PLGLA	plasminogen-like A (pseudogene)	4.2439	4.18371	3.87962	5.61157	5.51394	5.70961	-2.84671	-1.5093	2.84671	down	1.42264e-09	1.54836e-08
23332	CLASP1	cytoplasmic linker associated protein 1	7.2971	7.18435	7.13771	8.04109	8.00893	8.03013	-1.76581	-0.82033	1.76581	down	1.49619e-09	1.61275e-08
9697	TRAM2	translocation associated membrane protein 2	7.11985	7.11762	7.15186	8.5039	8.48917	8.43876	-2.54471	-1.3475	2.54471	down	4.98109e-13	3.0059e-11
3930	LBR	lamin B receptor	6.82452	6.8679	6.78277	7.63831	7.58542	7.5036	-1.68262	-0.750713	1.68262	down	9.27709e-09	7.43855e-08
9913	SUPT7L	SPT7-like STAGA complex gamma subunit	5.93302	5.86422	5.9399	6.52414	6.55689	6.4523	-1.51438	-0.59873	1.51438	down	7.57778e-07	3.48871e-06
5753	PTK6	protein tyrosine kinase 6	5.99479	6.05672	6.0297	5.05535	5.12853	5.30296	1.82107	0.86479	1.82107	up	9.14001e-08	5.41076e-07
730153	NPIP	nuclear pore complex interacting protein family, member A1 pseudogene	7.50469	7.41691	7.48382	6.4757	6.59842	6.4392	1.95076	0.964033	1.95076	up	1.02531e-09	1.17871e-08
394	ARHGAP5	Rho GTPase activating protein 5	7.00722	7.01685	7.08822	5.48879	5.66068	5.42714	2.85184	1.51189	2.85184	up	3.51502e-11	7.48109e-10
10111	RAD50	RAD50 homolog, double strand break repair protein	5.75631	5.45649	5.60193	6.46154	6.59555	6.36626	-1.82708	-0.86954	1.82708	down	2.44307e-07	1.28303e-06
259217	HSPA12A	heat shock protein family A (Hsp70) member 12A	6.29678	6.3262	6.31543	6.96337	7.16257	6.96044	-1.64261	-0.71599	1.64261	down	1.29413e-07	7.34197e-07
23450	SF3B3	splicing factor 3b subunit 3	7.08404	7.03331	7.03897	7.96652	8.02233	7.82782	-1.84905	-0.886783	1.84905	down	1.46449e-09	1.5838e-08
440068	CARD17	caspase recruitment domain family member 17	4.9413	4.87063	4.64688	6.40137	6.29575	6.34305	-2.8821	-1.52712	2.8821	down	1.91841e-10	2.96025e-09
7378	UPP1	uridine phosphorylase 1	6.81531	6.89876	6.87376	7.78361	7.80527	7.71045	-1.87103	-0.903833	1.87103	down	4.86157e-10	6.34804e-09
10260	DENND4A	DENN/MADD domain containing 4A	3.89993	3.89776	3.51173	4.66934	4.76477	4.76796	-1.951	-0.964217	1.951	down	4.36625e-07	2.13762e-06
54431	DNAJC10	DnaJ heat shock protein family (Hsp40) member C10	6.24583	5.96565	6.08135	6.63597	6.53675	6.88221	-1.5025	-0.587367	1.5025	down	3.42664e-05	0.000107795
4891	SLC11A2	solute carrier family 11 (proton-coupled divalent metal ion transporter), member 2	4.81109	4.98671	4.49141	5.777	5.74988	6.00112	-2.11345	-1.0796	2.11345	down	4.10798e-07	2.02533e-06
54954	FAM120C	family with sequence similarity 120C	5.6415	5.13166	5.13209	6.61509	6.76807	6.67318	-2.60936	-1.3837	2.60936	down	2.49497e-08	1.74137e-07
25818	KLK5	kallikrein related peptidase 5	7.32002	7.28403	7.26783	6.52587	6.49675	6.46017	1.73672	0.796363	1.73672	up	3.91326e-09	3.59128e-08
10827	FAM114A2	family with sequence similarity 114 member A2	6.79278	6.63758	6.53778	7.99042	7.86928	8.06704	-2.49585	-1.31953	2.49585	down	1.25335e-10	2.08318e-09
1457	CSNK2A1	casein kinase 2, alpha 1 polypeptide	9.65438	9.66097	9.77132	8.86639	8.97484	8.84365	1.74182	0.800597	1.74182	up	2.82507e-10	4.07402e-09
10762	NUP50	nucleoporin 50kDa	6.45596	6.51662	6.48062	7.55749	7.37285	7.48101	-1.98075	-0.98605	1.98075	down	8.48974e-10	1.00912e-08
116238	TLCD1	TLC domain containing 1	5.76969	5.47877	5.8219	6.99	6.88414	7.1115	-2.471	-1.30509	2.471	down	3.0969e-09	2.97073e-08
51182	HSPA14	heat shock protein family A (Hsp70) member 14	6.30705	6.09546	6.2593	7.06859	6.97739	6.98341	-1.72811	-0.789193	1.72811	down	5.23001e-08	3.32276e-07
5048	PAFAH1B1	platelet activating factor acetylhydrolase 1b regulatory subunit 1	9.44545	9.39449	9.45438	8.39007	8.4448	8.25207	2.09816	1.06913	2.09816	up	1.79494e-11	4.4073e-10
6059	ABCE1	ATP binding cassette subfamily E member 1	8.41406	8.45446	8.48313	9.11481	8.95553	9.12576	-1.53136	-0.614817	1.53136	down	1.82552e-08	1.32653e-07
114987	WDR31	WD repeat domain 31	4.04686	4.10241	4.69614	5.00895	4.97142	4.88911	-1.59625	-0.67469	1.59625	down	0.000293577	0.000767806
84105	PCBD2	pterin-4 alpha-carbinolamine dehydratase/dimerization cofactor of hepatocyte nuclear factor 1 alpha (TCF1) 2	6.10609	6.08671	6.026	7.06859	7.09887	7.12342	-2.03359	-1.02403	2.03359	down	4.03878e-10	5.4855e-09
10211	FLOT1	flotillin 1	10.916	10.8771	10.8586	9.9939	10.0138	9.94798	1.86436	0.898683	1.86436	up	9.13462e-13	4.65937e-11
7922	SLC39A7	solute carrier family 39 (zinc transporter), member 7	8.22076	8.14606	8.16358	7.10165	7.17003	7.00591	2.1203	1.08427	2.1203	up	5.69193e-11	1.0854e-09
6038	RNASE4	ribonuclease, RNase A family, 4	9.61426	9.58818	9.62937	6.83189	6.8477	6.61243	7.19302	2.8466	7.19302	up	5.61772e-16	1.57646e-13
9949	AMMECR1	Alport syndrome, mental retardation, midface hypoplasia and elliptocytosis chromosomal region gene 1	7.00092	7.01456	7.01361	8.14638	8.15783	8.14972	-2.20628	-1.14161	2.20628	down	4.92537e-12	1.59932e-10
285527	FRYL	FRY like transcription coactivator	7.03517	7.13839	7.22763	8.02209	7.99504	7.95074	-1.80946	-0.85556	1.80946	down	1.95317e-09	2.00821e-08
79065	ATG9A	autophagy related 9A	6.65867	6.70251	6.9299	6.16776	6.25444	6.09506	1.50658	0.591273	1.50658	up	5.98359e-06	2.21777e-05
79922	MRM1	mitochondrial rRNA methyltransferase 1	5.30487	5.54131	5.423	6.06681	6.28765	6.08769	-1.65213	-0.724323	1.65213	down	1.50978e-06	6.4245e-06
90231	KIAA2013	KIAA2013	8.82874	8.91394	8.88883	8.34115	8.2422	8.22054	1.52542	0.609207	1.52542	up	9.01458e-09	7.26863e-08
7975	MAFK	v-maf avian musculoaponeurotic fibrosarcoma oncogene homolog K	8.78939	8.7962	8.72628	7.75966	7.79882	7.79206	1.98221	0.98711	1.98221	up	1.06698e-11	2.87843e-10
9114	ATP6V0D1	ATPase, H+ transporting, lysosomal 38kDa, V0 subunit d1	8.62955	8.53142	8.58294	9.38367	9.33563	9.33035	-1.70359	-0.76858	1.70359	down	1.1162e-10	1.89209e-09
682	BSG	basigin (Ok blood group)	9.49297	9.48479	9.61306	8.95153	8.97361	8.83523	1.52642	0.61015	1.52642	up	1.30305e-08	9.91316e-08
81848	SPRY4	sprouty RTK signaling antagonist 4	9.688	9.82707	9.61173	6.02921	6.20097	6.06479	12.2152	3.61061	12.2152	up	5.40236e-17	3.11629e-14
1736	DKC1	dyskeratosis congenita 1, dyskerin	7.57531	7.46876	7.67936	5.55191	5.75221	5.37283	4.04319	2.01549	4.04319	up	1.01953e-11	2.78385e-10
1874	E2F4	E2F transcription factor 4, p107/p130-binding	6.3161	6.37558	6.53588	7.25771	7.17013	7.13966	-1.71711	-0.77998	1.71711	down	5.47183e-08	3.44993e-07
55370	PPP4R1L	protein phosphatase 4 regulatory subunit 1 like (pseudogene)	6.72333	6.56512	7.03599	5.34167	5.08971	5.43646	2.80021	1.48553	2.80021	up	8.99708e-09	7.26153e-08
79144	PPDPF	pancreatic progenitor cell differentiation and proliferation factor	8.40424	8.38998	8.50415	7.74684	7.78163	7.67607	1.62219	0.697943	1.62219	up	4.50294e-09	4.02892e-08
9586	CREB5	cAMP responsive element binding protein 5	5.47989	5.47576	5.13209	4.83877	4.57733	4.76464	1.55366	0.635667	1.55366	up	4.50362e-05	0.000138411
1815	DRD4	dopamine receptor D4	7.55087	7.50314	7.52927	6.13416	6.03732	6.0614	2.73233	1.45013	2.73233	up	3.20173e-12	1.15963e-10
55230	USP40	ubiquitin specific peptidase 40	5.53901	5.68214	5.63907	7.72421	7.72778	7.60584	-4.18686	-2.06587	4.18686	down	1.43968e-13	1.14315e-11
54861	SNRK	SNF related kinase	6.5771	6.84878	6.76697	7.46373	7.26959	7.36899	-1.55454	-0.636487	1.55454	down	1.4883e-06	6.3393e-06
2530	FUT8	fucosyltransferase 8 (alpha (1,6) fucosyltransferase)	7.16557	7.13511	7.26762	8.03786	7.85528	7.89445	-1.6699	-0.739763	1.6699	down	2.09523e-08	1.49946e-07
9180	OSMR	oncostatin M receptor	8.88151	8.93664	8.90993	5.92051	6.04566	6.05672	7.47322	2.90173	7.47322	up	1.64806e-16	6.15145e-14
57827	C6orf47	chromosome 6 open reading frame 47	5.72408	5.75724	5.78538	6.42348	6.42831	6.38868	-1.57781	-0.657923	1.57781	down	2.14996e-07	1.1466e-06
128439	SNHG11	small nucleolar RNA host gene 11	5.73381	5.72744	6.09119	6.96929	7.10457	7.03083	-2.27219	-1.18408	2.27219	down	9.76036e-09	7.76257e-08
22880	MORC2	MORC family CW-type zinc finger 2	7.68335	7.61423	7.70667	8.51035	8.6377	8.39398	-1.79742	-0.845927	1.79742	down	3.25788e-09	3.10171e-08
25865	PRKD2	protein kinase D2	7.99258	7.94583	8.06421	7.13203	7.23778	7.07255	1.80678	0.85342	1.80678	up	1.96539e-09	2.01813e-08
771	CA12	carbonic anhydrase XII	5.5641	5.55234	5.80532	4.98693	5.11259	5.03211	1.51226	0.59671	1.51226	up	1.23379e-05	4.26804e-05
57142	RTN4	reticulon 4	7.18773	7.23957	7.10219	6.2336	6.25626	6.16776	1.94166	0.95729	1.94166	up	1.46193e-09	1.58235e-08
91614	DEPDC7	DEP domain containing 7	5.9162	5.62132	6.08184	5.18144	5.15141	5.38541	1.55154	0.6337	1.55154	up	6.69825e-05	0.000198879
5879	RAC1	ras-related C3 botulinum toxin substrate 1 (rho family, small GTP binding protein Rac1)	4.37621	4.32463	4.33448	5.54386	5.19642	4.90507	-1.82768	-0.87001	1.82768	down	1.0756e-05	3.76902e-05
23315	SLC9A8	solute carrier family 9, subfamily A (NHE8, cation proton antiporter 8), member 8	6.4574	6.5142	6.41558	7.63463	7.56087	7.48799	-2.14172	-1.09877	2.14172	down	1.54319e-10	2.47472e-09
23005	MAPKBP1	mitogen-activated protein kinase binding protein 1	3.97908	4.10241	4.34997	4.8519	4.93196	4.93108	-1.69485	-0.76116	1.69485	down	2.63621e-06	1.06373e-05
4086	SMAD1	SMAD family member 1	6.85092	7.06993	6.82123	8.48472	8.44674	8.53135	-2.97642	-1.57358	2.97642	down	3.46e-12	1.22711e-10
6296	ACSM3	acyl-CoA synthetase medium-chain family member 3	4.74329	4.73396	4.88592	4.02549	4.0426	4.20212	1.62186	0.697653	1.62186	up	1.67275e-06	7.04991e-06
102659353	THRIL	TNF and HNRNPL related immunoregulatory long non-coding RNA	5.46963	5.11904	5.21307	6.63597	6.47268	6.74011	-2.54737	-1.34901	2.54737	down	3.95337e-09	3.62316e-08
9244	CRLF1	cytokine receptor-like factor 1	9.77569	9.72784	9.76392	8.85956	8.81986	8.75209	1.92561	0.945313	1.92561	up	5.35576e-12	1.68866e-10
55704	CCDC88A	coiled-coil domain containing 88A	4.52555	4.48217	4.66313	5.80727	5.93525	5.72162	-2.40232	-1.26443	2.40232	down	1.63603e-09	1.73598e-08
5098	PCDHGC3	protocadherin gamma subfamily C, 3	7.92362	7.76142	7.80312	8.89019	8.958	8.87704	-2.11261	-1.07902	2.11261	down	2.02996e-11	4.82577e-10
388115	C15orf52	chromosome 15 open reading frame 52	7.72269	7.59154	7.72497	8.40008	8.33097	8.25521	-1.5681	-0.64902	1.5681	down	3.08963e-08	2.09256e-07
375444	C5orf34	chromosome 5 open reading frame 34	7.85487	7.59779	7.86644	8.61643	8.67617	8.58053	-1.80418	-0.851343	1.80418	down	9.39849e-09	7.52052e-08
408186	OVOS	ovostatin	7.17888	7.09083	7.08749	7.81397	7.9089	7.90294	-1.68904	-0.756203	1.68904	down	3.84663e-09	3.54236e-08
25942	SIN3A	SIN3 transcription regulator family member A	7.02831	6.39793	7.16291	7.72331	7.73252	7.74752	-1.82944	-0.8714	1.82944	down	3.0328e-05	9.65991e-05
399726	CASC10	cancer susceptibility candidate 10	6.16344	6.05562	5.90113	6.8476	6.92488	6.8189	-1.76998	-0.82373	1.76998	down	7.40309e-08	4.49932e-07
2491	CENPI	centromere protein I	6.2938	6.39059	6.17403	7.11039	7.10631	7.1179	-1.77202	-0.825393	1.77202	down	1.78768e-08	1.30072e-07
27000	DNAJC2	DnaJ heat shock protein family (Hsp40) member C2	9.97667	9.95114	10.0085	9.29513	9.4154	9.31394	1.55541	0.637293	1.55541	up	8.07576e-10	9.67537e-09
57534	MIB1	mindbomb E3 ubiquitin protein ligase 1	8.31266	8.53875	8.40991	7.76121	7.76614	7.93655	1.51481	0.59914	1.51481	up	4.59023e-07	2.23389e-06
91966	CXorf40A	chromosome X open reading frame 40A	9.06462	9.12826	9.20493	8.38545	8.31343	8.39268	1.70379	0.76875	1.70379	up	4.86046e-10	6.34804e-09
80303	EFHD1	EF-hand domain family member D1	6.48832	6.5214	6.72011	5.6696	5.77535	5.4724	1.9152	0.937493	1.9152	up	1.22843e-07	7.00567e-07
8106	PABPN1	poly(A) binding protein, nuclear 1	10.0369	9.98569	9.99308	9.02175	8.94219	8.92591	2.05902	1.04196	2.05902	up	1.04918e-12	5.11865e-11
23589	CARHSP1	calcium regulated heat stable protein 1	8.45342	8.50728	8.55586	7.53751	7.58166	7.40595	1.99605	0.997147	1.99605	up	1.49236e-10	2.40797e-09
723788	MIG7	mig-7	7.59917	7.666	7.61315	9.19896	9.27252	9.1875	-3.01792	-1.59355	3.01792	down	2.6056e-14	3.07435e-12
124801	LSM12	LSM12 homolog	9.81949	9.85121	9.92124	9.19548	9.19578	9.13616	1.61124	0.688173	1.61124	up	2.4155e-10	3.60258e-09
23786	BCL2L13	BCL2-like 13 (apoptosis facilitator)	6.3348	6.16515	6.15317	5.28667	5.53629	5.37858	1.76197	0.817193	1.76197	up	3.08113e-07	1.57223e-06
119504	ANAPC16	anaphase promoting complex subunit 16	6.70631	6.7789	6.80175	7.57267	7.48562	7.46619	-1.67695	-0.74584	1.67695	down	1.01449e-08	8.01803e-08
25976	TIPARP	TCDD-inducible poly(ADP-ribose) polymerase	6.68821	6.64563	6.56365	5.4415	5.6474	5.69579	2.05281	1.0376	2.05281	up	8.8838e-09	7.18192e-08
51075	TMX2	thioredoxin-related transmembrane protein 2	8.60004	8.46665	8.63101	9.23252	9.22125	9.14213	-1.5505	-0.632733	1.5505	down	1.04968e-08	8.24301e-08
5359	PLSCR1	phospholipid scramblase 1	6.46453	6.30803	6.58251	7.47021	7.44167	7.388	-1.97466	-0.981603	1.97466	down	4.34397e-09	3.91167e-08
79081	LBHD1	LBH domain containing 1	5.73996	5.56784	5.60165	6.19657	6.37781	6.13059	-1.51415	-0.598507	1.51415	down	7.62404e-06	2.76083e-05
196513	DCP1B	decapping mRNA 1B	5.16693	5.82546	5.05998	5.97092	6.02111	5.97498	-1.5564	-0.638213	1.5564	down	0.000916159	0.002177
9107	MTMR6	myotubularin related protein 6	7.71646	7.77631	7.66304	8.5644	8.52534	8.55988	-1.77925	-0.83127	1.77925	down	2.11795e-10	3.2201e-09
28985	MCTS1	malignant T-cell amplified sequence 1	4.59605	4.77608	4.84018	6.64401	6.69475	6.70154	-3.84415	-1.94266	3.84415	down	3.35627e-12	1.2031e-10
5922	RASA2	RAS p21 protein activator 2	6.84309	6.73665	6.77848	5.80763	5.95393	5.89053	1.86871	0.902043	1.86871	up	7.52835e-09	6.23784e-08
23116	FAM179B	family with sequence similarity 179 member B	7.8985	7.89802	7.96841	8.67599	8.66166	8.81003	-1.73418	-0.79425	1.73418	down	9e-10	1.06045e-08
10653	SPINT2	serine peptidase inhibitor, Kunitz type, 2	10.4176	10.448	10.4406	9.77144	9.6532	9.68643	1.6606	0.731703	1.6606	up	5.51575e-11	1.05953e-09
57820	CCNB1IP1	cyclin B1 interacting protein 1, E3 ubiquitin protein ligase	10.1937	10.2092	10.2662	9.56145	9.58477	9.5322	1.58398	0.663553	1.58398	up	1.04423e-10	1.78786e-09
5806	PTX3	pentraxin 3	7.37355	7.62103	7.51403	5.24166	5.00077	5.3768	4.91251	2.29646	4.91251	up	3.35855e-12	1.2031e-10
5214	PFKP	phosphofructokinase, platelet	10.5449	10.5155	10.5479	9.83887	9.82739	9.75226	1.65855	0.72992	1.65855	up	2.52039e-11	5.76792e-10
79018	GID4	GID complex subunit 4 homolog	7.599	7.48982	7.65272	6.52895	6.45048	6.33	2.20999	1.14404	2.20999	up	3.61633e-10	5.01238e-09
7775	ZNF232	zinc finger protein 232	5.76816	5.62562	6.05379	7.6223	7.69241	7.77684	-3.68414	-1.88133	3.68414	down	3.25424e-11	7.05625e-10
81570	CLPB	ClpB homolog, mitochondrial AAA ATPase chaperonin	7.32351	7.26897	7.34988	6.69796	6.54199	6.59907	1.62576	0.701113	1.62576	up	4.42135e-08	2.86847e-07
51315	KRCC1	lysine-rich coiled-coil 1	4.39492	4.64822	4.59516	7.21018	7.0958	7.02419	-5.91327	-2.56396	5.91327	down	2.00957e-13	1.46789e-11
2562	GABRB3	gamma-aminobutyric acid (GABA) A receptor, beta 3	5.50794	5.44252	5.71793	6.35578	6.32023	6.3915	-1.74075	-0.799707	1.74075	down	2.36616e-07	1.24734e-06
8775	NAPA	N-ethylmaleimide-sensitive factor attachment protein, alpha	6.5201	6.54755	6.55508	7.25083	7.23117	6.98131	-1.52999	-0.613527	1.52999	down	1.61799e-06	6.83972e-06
80237	ELL3	elongation factor RNA polymerase II-like 3	6.92978	7.029	7.06849	6.3795	6.28584	6.2362	1.63419	0.708577	1.63419	up	1.00069e-07	5.85501e-07
60558	GUF1	GUF1 homolog, GTPase	4.07683	4.10269	4.42756	5.23112	5.15387	5.07243	-1.93202	-0.950113	1.93202	down	3.1774e-07	1.61275e-06
10220	GDF11	growth differentiation factor 11	4.13239	4.85864	4.76522	5.41791	5.41091	5.28965	-1.72597	-0.787407	1.72597	down	0.000133786	0.000373506
8678	BECN1	beclin 1, autophagy related	7.49942	7.25836	7.42436	8.05835	8.13744	8.08855	-1.62533	-0.700733	1.62533	down	4.72715e-08	3.04171e-07
440026	TMEM41B	transmembrane protein 41B	9.32145	9.47494	9.36188	8.79123	8.7166	8.70784	1.56649	0.647533	1.56649	up	4.1716e-09	3.78863e-08
65263	PYCRL	pyrroline-5-carboxylate reductase-like	4.75266	4.83238	4.88475	5.73609	5.47432	5.81032	-1.80289	-0.850313	1.80289	down	5.662e-07	2.68617e-06
79634	SCRN3	secernin 3	4.91444	5.10068	5.02968	6.83736	7.0813	7.12103	-3.99528	-1.9983	3.99528	down	6.61994e-12	2.00052e-10
646243	CXADRP2	coxsackie virus and adenovirus receptor pseudogene 2	4.98277	5.10684	4.8473	3.94453	4.1231	3.96113	1.958	0.969383	1.958	up	7.9603e-08	4.79135e-07
29079	MED4	mediator complex subunit 4	7.62457	7.6941	7.60536	8.34721	8.36397	8.45842	-1.68007	-0.748523	1.68007	down	1.69222e-09	1.7829e-08
27113	BBC3	BCL2 binding component 3	10.0977	9.97908	10.0545	7.88238	7.82455	7.8045	4.61586	2.2066	4.61586	up	2.79537e-16	9.13736e-14
57018	CCNL1	cyclin L1	10.3592	10.36	10.4651	9.21033	9.18985	9.0945	2.34543	1.22985	2.34543	up	3.99787e-13	2.51308e-11
64417	C5orf28	chromosome 5 open reading frame 28	5.69526	5.78456	5.61244	6.90558	6.92384	6.99818	-2.37037	-1.24511	2.37037	down	1.71329e-10	2.69353e-09
10212	DDX39A	DEAD (Asp-Glu-Ala-Asp) box polypeptide 39A	8.31108	8.23474	8.46461	9.57668	9.69626	9.52473	-2.39897	-1.26241	2.39897	down	1.82908e-11	4.47416e-10
84455	EFCAB7	EF-hand calcium binding domain 7	3.73355	3.61924	3.88007	4.7712	5.01118	4.78366	-2.16004	-1.11106	2.16004	down	2.87139e-08	1.96425e-07
100124534	SNORA84	small nucleolar RNA, H/ACA box 84	7.56581	7.44363	7.58177	6.31005	6.26857	6.18765	2.41995	1.27498	2.41995	up	3.97412e-11	8.20498e-10
55744	COA1	cytochrome c oxidase assembly factor 1 homolog	9.27307	9.47877	9.42472	8.55604	8.50017	8.49538	1.834	0.87499	1.834	up	3.13327e-10	4.438e-09
55603	FAM46A	family with sequence similarity 46 member A	8.23577	8.23135	8.21167	6.3555	6.51971	6.34773	3.52743	1.81862	3.52743	up	1.75793e-13	1.32861e-11
54332	GDAP1	ganglioside induced differentiation associated protein 1	4.89933	4.86882	4.69008	5.68436	5.70294	5.52669	-1.76368	-0.818587	1.76368	down	3.42328e-07	1.72174e-06
23514	SPIDR	scaffolding protein involved in DNA repair	5.63922	5.54341	5.49496	6.2117	6.25769	6.25996	-1.6065	-0.68392	1.6065	down	3.28493e-07	1.6596e-06
221786	FAM200A	family with sequence similarity 200 member A	4.22793	4.25806	4.53052	6.68041	6.73884	6.60089	-5.04391	-2.33454	5.04391	down	1.49152e-12	6.65585e-11
5229	PGGT1B	protein geranylgeranyltransferase type I, beta subunit	7.05799	6.94168	6.93443	7.68789	7.63348	7.63558	-1.5958	-0.674283	1.5958	down	2.38177e-08	1.67338e-07
3836	KPNA1	karyopherin alpha 1	6.81716	6.67988	6.78792	7.68424	7.75651	7.60799	-1.89377	-0.92126	1.89377	down	1.48904e-09	1.60725e-08
23648	SSBP3	single stranded DNA binding protein 3	7.18812	7.14531	7.09596	7.98907	7.92398	7.92217	-1.74345	-0.801943	1.74345	down	1.11053e-09	1.25869e-08
7077	TIMP2	TIMP metallopeptidase inhibitor 2	10.0057	9.96573	10.1095	9.04017	8.92648	8.89758	2.10266	1.07222	2.10266	up	9.69782e-12	2.68642e-10
55471	NDUFAF7	NADH dehydrogenase (ubiquinone) complex I, assembly factor 7	8.66537	8.72441	8.76784	7.82449	7.74384	7.734	1.93424	0.951763	1.93424	up	4.60968e-11	9.21214e-10
11065	UBE2C	ubiquitin conjugating enzyme E2C	11.5525	11.7105	11.6666	10.7156	10.6586	10.702	1.93337	0.95112	1.93337	up	3.04241e-12	1.11427e-10
7050	TGIF1	TGFB-induced factor homeobox 1	9.03767	9.11931	9.123	8.38265	8.37175	8.21213	1.70663	0.77115	1.70663	up	1.57638e-09	1.68622e-08
200894	ARL13B	ADP-ribosylation factor like GTPase 13B	5.44018	5.48277	5.6058	6.27177	6.16233	6.32818	-1.67541	-0.74451	1.67541	down	3.00336e-07	1.53815e-06
51300	TIMMDC1	translocase of inner mitochondrial membrane domain containing 1	8.84346	8.8468	8.87393	10.012	10.0018	9.89934	-2.16793	-1.11632	2.16793	down	6.50964e-13	3.64252e-11
253782	CERS6	ceramide synthase 6	6.81372	6.80046	6.90702	5.69931	5.91791	5.77229	2.06179	1.0439	2.06179	up	3.14896e-09	3.0119e-08
132949	AASDH	aminoadipate-semialdehyde dehydrogenase	6.88562	6.92296	7.13705	7.80071	7.58986	7.66954	-1.62995	-0.704827	1.62995	down	3.67225e-07	1.83216e-06
8030	CCDC6	coiled-coil domain containing 6	7.16927	6.93349	6.95548	5.85982	5.84715	5.97919	2.17954	1.12403	2.17954	up	2.04298e-09	2.08578e-08
27072	VPS41	VPS41 HOPS complex subunit	7.69581	7.58473	7.69581	8.33443	8.19023	8.41341	-1.57342	-0.653907	1.57342	down	8.03494e-08	4.82872e-07
2678	GGT1	gamma-glutamyltransferase 1	9.7923	9.70791	9.82035	8.56008	8.60966	8.5191	2.3143	1.21057	2.3143	up	5.26816e-13	3.12623e-11
404734	ANKHD1-EIF4EBP3	ANKHD1-EIF4EBP3 readthrough	9.50797	9.44233	9.5074	8.57138	8.55004	8.43467	1.95505	0.967203	1.95505	up	1.83796e-11	4.48624e-10
54814	QPCTL	glutaminyl-peptide cyclotransferase-like	6.92015	6.93255	6.86556	5.97752	6.11185	5.98437	1.8423	0.881507	1.8423	up	6.57173e-09	5.55074e-08
56648	EIF5A2	eukaryotic translation initiation factor 5A2	6.29688	6.13856	6.2583	5.5044	5.66415	5.56179	1.57403	0.654467	1.57403	up	1.13749e-06	4.99922e-06
85446	ZFHX2	zinc finger homeobox 2	4.96911	5.31895	5.19402	5.80763	5.83905	5.69468	-1.53662	-0.61976	1.53662	down	1.73971e-05	5.82602e-05
8905	AP1S2	adaptor-related protein complex 1 sigma 2 subunit	5.56935	5.83597	5.66417	4.99438	5.04506	4.97274	1.60856	0.68577	1.60856	up	1.94785e-06	8.09454e-06
29923	HILPDA	hypoxia inducible lipid droplet-associated	9.41224	9.36573	9.43626	7.62762	7.56105	7.54145	3.55054	1.82804	3.55054	up	3.7844e-15	6.90432e-13
11137	PWP1	PWP1 homolog, endonuclein	7.05144	7.05831	7.07638	7.79428	7.83114	7.80424	-1.67928	-0.747843	1.67928	down	1.6784e-09	1.7712e-08
55870	ASH1L	ash1 (absent, small, or homeotic)-like (Drosophila)	7.30849	7.21274	7.2506	8.33136	8.36485	8.0935	-2.00828	-1.00596	2.00828	down	1.62637e-09	1.72838e-08
55432	YOD1	YOD1 deubiquitinase	8.30427	8.2579	8.12964	6.62678	6.73837	6.77864	2.85998	1.51601	2.85998	up	3.13578e-12	1.14207e-10
91298	C12orf29	chromosome 12 open reading frame 29	6.30078	6.30078	6.29346	6.98188	6.95819	6.98021	-1.59669	-0.675087	1.59669	down	4.08124e-08	2.6748e-07
10654	PMVK	phosphomevalonate kinase	6.62038	6.56864	6.77843	7.91029	7.87768	7.68488	-2.24773	-1.16847	2.24773	down	6.64794e-10	8.21308e-09
54870	QRICH1	glutamine-rich 1	8.29773	8.18661	8.20812	9.05517	9.0846	9.0527	-1.7818	-0.833337	1.7818	down	8.2237e-11	1.46492e-09
54103	GSAP	gamma-secretase activating protein	3.97663	3.65358	3.57053	4.72778	4.71171	4.51834	-1.89084	-0.91903	1.89084	down	1.04794e-06	4.64837e-06
221154	MICU2	mitochondrial calcium uptake 2	7.68268	7.57576	7.60651	8.68306	8.41979	8.55241	-1.90541	-0.930103	1.90541	down	1.69571e-09	1.7861e-08
50813	COPS7A	COP9 signalosome subunit 7A	6.74416	6.63926	6.83201	7.59228	7.58086	7.40607	-1.72659	-0.787927	1.72659	down	4.41883e-08	2.8673e-07
3399	ID3	inhibitor of DNA binding 3, dominant negative helix-loop-helix protein	10.2766	10.3995	10.5455	11.6965	11.6659	11.6932	-2.42506	-1.27802	2.42506	down	2.24571e-12	9.01617e-11
7473	WNT3	wingless-type MMTV integration site family member 3	5.18141	5.17052	5.51092	6.17559	5.99551	6.17923	-1.77665	-0.82916	1.77665	down	1.27631e-06	5.54043e-06
5899	RALB	v-ral simian leukemia viral oncogene homolog B	9.04806	9.08366	9.10811	8.38321	8.31851	8.40644	1.63644	0.710557	1.63644	up	4.1166e-10	5.56887e-09
353088	ZNF429	zinc finger protein 429	5.25778	5.47046	5.33715	7.26372	7.41332	7.24613	-3.8707	-1.95259	3.8707	down	1.78156e-12	7.61601e-11
51776	ZAK	sterile alpha motif and leucine zipper containing kinase AZK	4.70521	4.0043	4.63646	5.97752	6.0297	6.11539	-3.01512	-1.59221	3.01512	down	5.44951e-08	3.44159e-07
159371	SLC35G1	solute carrier family 35 member G1	5.4636	5.376	5.7617	6.60374	6.55816	6.3442	-1.95649	-0.968267	1.95649	down	3.35791e-07	1.6932e-06
100037417	DDTL	D-dopachrome tautomerase-like	6.68443	6.71227	6.81348	6.18466	6.07155	6.03976	1.55625	0.63807	1.55625	up	5.15391e-07	2.47778e-06
373863	DND1	DND microRNA-mediated repression inhibitor 1	7.81726	7.66646	7.73906	8.58035	8.42996	8.56176	-1.72082	-0.783097	1.72082	down	3.37697e-09	3.19031e-08
90639	COX19	COX19 cytochrome c oxidase assembly factor	6.13572	6.27086	6.16615	6.96482	6.95214	6.79491	-1.63926	-0.713047	1.63926	down	1.73979e-07	9.50067e-07
135293	PM20D2	peptidase M20 domain containing 2	5.95363	6.07576	6.10612	6.65592	6.76979	6.56819	-1.5363	-0.619463	1.5363	down	1.57074e-06	6.66078e-06
23265	EXOC7	exocyst complex component 7	7.6825	7.62645	7.79563	8.852	8.79272	8.76514	-2.14616	-1.10176	2.14616	down	2.04715e-11	4.86074e-10
221937	FOXK1	forkhead box K1	6.1095	6.08116	6.07628	4.83678	4.92873	4.79914	2.35234	1.2341	2.35234	up	3.8371e-10	5.26214e-09
677	ZFP36L1	ZFP36 ring finger protein-like 1	5.75735	6.55922	6.36705	5.27629	5.19402	5.57423	1.83998	0.879693	1.83998	up	0.000120009	0.00033793
55125	CEP192	centrosomal protein 192kDa	6.95921	6.88916	6.78018	8.27101	8.25168	8.32472	-2.65054	-1.40629	2.65054	down	2.90956e-12	1.07871e-10
57561	ARRDC3	arrestin domain containing 3	7.55522	7.4969	7.51226	6.4218	6.38485	6.27577	2.23559	1.16065	2.23559	up	7.41163e-11	1.33939e-09
1831	TSC22D3	TSC22 domain family member 3	8.74459	8.6594	8.75279	6.24001	6.13812	6.06378	5.94478	2.57162	5.94478	up	1.83143e-15	3.94258e-13
10103	TSPAN1	tetraspanin 1	10.7188	10.7391	10.7683	9.95276	9.97729	9.81437	1.77426	0.827217	1.77426	up	4.95311e-11	9.72889e-10
412	STS	steroid sulfatase (microsomal), isozyme S	4.52107	4.32463	4.42766	5.31742	5.2965	5.45801	-1.90905	-0.932857	1.90905	down	5.78552e-08	3.62115e-07
55027	HEATR3	HEAT repeat containing 3	5.11302	5.36269	5.19402	6.84036	7.11674	6.80224	-3.24122	-1.69654	3.24122	down	1.38944e-10	2.26238e-09
11049	NUS1P3	NUS1 dehydrodolichyl diphosphate synthase subunit pseudogene 3	6.75295	6.72958	6.75651	6.1598	6.08147	6.23242	1.50363	0.58845	1.50363	up	6.99744e-07	3.24822e-06
3301	DNAJA1	DnaJ heat shock protein family (Hsp40) member A1	10.2022	10.2232	10.259	11.2656	11.2732	11.2478	-2.04781	-1.03408	2.04781	down	5.16068e-14	5.15083e-12
55629	PNRC2	proline rich nuclear receptor coactivator 2	9.63589	9.76237	9.73923	9.1417	9.16681	9.06696	1.50247	0.58734	1.50247	up	6.35503e-09	5.39208e-08
79980	DSN1	DSN1 homolog, MIS12 kinetochore complex component	8.29263	8.31833	8.34915	9.26865	9.23551	9.26068	-1.91177	-0.93491	1.91177	down	5.63628e-12	1.75185e-10
5928	RBBP4	retinoblastoma binding protein 4	9.74166	9.91772	9.8813	10.6395	10.5833	10.6526	-1.71503	-0.77823	1.71503	down	2.02378e-10	3.09726e-09
23063	WAPL	WAPL cohesin release factor	7.3849	7.4195	7.45493	8.57705	8.63761	8.71818	-2.33675	-1.2245	2.33675	down	3.62292e-12	1.26996e-10
2012	EMP1	epithelial membrane protein 1	6.23456	6.37102	6.29171	5.37109	5.49575	5.25364	1.89948	0.925603	1.89948	up	3.8397e-08	2.53258e-07
79989	TTC26	tetratricopeptide repeat domain 26	4.5432	4.82272	4.27107	5.25708	5.48522	5.2969	-1.74199	-0.800737	1.74199	down	1.6482e-05	5.54655e-05
79892	MCMBP	minichromosome maintenance complex binding protein	8.19123	8.22196	8.22164	9.31925	9.313	9.31411	-2.14926	-1.10384	2.14926	down	5.10846e-13	3.05457e-11
5252	PHF1	PHD finger protein 1	8.43235	8.34803	8.41934	7.17546	7.29543	7.11021	2.3073	1.20621	2.3073	up	1.82959e-11	4.47416e-10
56603	CYP26B1	cytochrome P450, family 26, subfamily B, polypeptide 1	6.94025	6.515	6.41159	7.67521	7.44947	7.43858	-1.86452	-0.898807	1.86452	down	2.25239e-06	9.23295e-06
137392	FAM92A1	family with sequence similarity 92 member A1	6.3016	6.06062	6.19693	6.72786	6.95819	6.6325	-1.50156	-0.586467	1.50156	down	1.91202e-05	6.34345e-05
402055	SRRD	SRR1 domain containing	5.68102	5.59487	5.75466	6.6283	6.5009	6.50954	-1.8269	-0.869397	1.8269	down	2.53371e-08	1.76402e-07
3727	JUND	jun D proto-oncogene	8.69244	8.61638	8.65757	7.9796	8.07602	8.04328	1.53954	0.622497	1.53954	up	5.50104e-09	4.7728e-08
55132	LARP1B	La ribonucleoprotein domain family member 1B	7.75213	7.65854	7.66304	5.97847	6.02531	6.02844	3.20538	1.6805	3.20538	up	4.62767e-13	2.83625e-11
55809	TRERF1	transcriptional regulating factor 1	4.07312	4.52228	4.00059	7.68424	7.58667	7.57074	-10.668	-3.41522	10.668	down	1.93899e-13	1.43504e-11
57147	SCYL3	SCY1-like, kinase-like 3	5.13156	5.23042	5.11172	6.16603	6.19414	6.25415	-2.06605	-1.04687	2.06605	down	2.6941e-09	2.63992e-08
23099	ZBTB43	zinc finger and BTB domain containing 43	6.73205	6.7067	6.77507	5.83707	5.87052	5.78937	1.87335	0.90562	1.87335	up	3.81055e-09	3.51526e-08
5664	PSEN2	presenilin 2	6.97545	6.96941	6.81469	7.64942	7.64793	7.65241	-1.65872	-0.73007	1.65872	down	1.52981e-08	1.13692e-07
51657	STYXL1	serine/threonine/tyrosine interacting-like 1	8.45826	8.39063	8.50559	9.07984	9.01434	9.05802	-1.51492	-0.59924	1.51492	down	5.24386e-09	4.59335e-08
50848	F11R	F11 receptor	6.01002	5.68214	5.59882	5.10943	4.89815	4.79914	1.77533	0.828087	1.77533	up	5.0946e-06	1.92039e-05
24148	PRPF6	pre-mRNA processing factor 6	6.63608	6.63415	6.78052	7.53735	7.65772	7.40982	-1.80423	-0.85138	1.80423	down	2.35066e-08	1.65657e-07
117145	THEM4	thioesterase superfamily member 4	4.97605	4.88933	5.19402	6.93444	6.96701	7.02826	-3.88192	-1.95677	3.88192	down	5.47261e-12	1.71456e-10
5465	PPARA	peroxisome proliferator-activated receptor alpha	6.15239	6.09227	6.40066	5.4992	5.45634	5.47412	1.6685	0.738553	1.6685	up	1.0131e-06	4.51117e-06
7852	CXCR4	chemokine (C-X-C motif) receptor 4	8.16799	8.16898	8.12606	4.16172	4.15765	3.97681	16.6289	4.05562	16.6289	up	7.32141e-17	4.03114e-14
653489	RGPD3	RANBP2-like and GRIP domain containing 3	5.60824	5.92429	5.72546	4.7854	4.69824	5.01532	1.89169	0.919677	1.89169	up	6.15742e-07	2.89559e-06
619568	SNORA4	small nucleolar RNA, H/ACA box 4	7.39975	7.60023	7.57348	6.31372	6.45501	6.16344	2.31942	1.21376	2.31942	up	1.22605e-09	1.36431e-08
4923	NTSR1	neurotensin receptor 1 (high affinity)	6.70721	6.85698	6.57801	7.31034	7.32102	7.31034	-1.51554	-0.599833	1.51554	down	1.15116e-06	5.05421e-06
65123	INTS3	integrator complex subunit 3	4.47502	5.09467	4.76906	5.39685	5.58081	5.3477	-1.5825	-0.662203	1.5825	down	0.000190264	0.000516121
80329	ULBP1	UL16 binding protein 1	7.07145	6.89898	7.02868	6.19083	6.26882	6.09345	1.75971	0.815337	1.75971	up	4.07711e-08	2.67298e-07
58190	CTDSP1	CTD small phosphatase 1	5.4609	5.4609	5.70194	6.80742	6.71481	6.69839	-2.29574	-1.19896	2.29574	down	1.52556e-09	1.64215e-08
51263	MRPL30	mitochondrial ribosomal protein L30	7.01262	6.93119	7.03599	8.04875	8.01872	8.13228	-2.10427	-1.07332	2.10427	down	5.47078e-11	1.05243e-09
89853	MVB12B	multivesicular body subunit 12B	5.55018	5.82363	5.58871	6.33409	6.38147	6.07751	-1.52645	-0.610183	1.52645	down	2.80857e-05	9.00478e-05
79886	CAAP1	caspase activity and apoptosis inhibitor 1	5.53442	5.63093	5.6607	6.96013	6.87896	7.13282	-2.60621	-1.38195	2.60621	down	1.74164e-10	2.73263e-09
26298	EHF	ets homologous factor	8.01743	7.99539	8.03847	9.10362	9.07226	9.23082	-2.17117	-1.11847	2.17117	down	6.46144e-12	1.96321e-10
7508	XPC	xeroderma pigmentosum, complementation group C	6.67602	6.4545	6.77418	7.84448	7.71535	7.67677	-2.1594	-1.11063	2.1594	down	3.03864e-09	2.93068e-08
131583	FAM43A	family with sequence similarity 43 member A	5.05781	5.15335	4.86955	5.97954	5.94166	5.95978	-1.9098	-0.933423	1.9098	down	5.72104e-08	3.58651e-07
643161	FAM25A	family with sequence similarity 25 member A	5.6278	5.76766	5.94	5.02853	4.97105	4.97858	1.72401	0.785767	1.72401	up	6.40418e-07	3.00052e-06
10277	UBE4B	ubiquitination factor E4B	6.58345	6.5462	6.63314	7.44339	7.32501	7.36836	-1.73066	-0.791323	1.73066	down	6.59591e-09	5.56637e-08
60492	CCDC90B	coiled-coil domain containing 90B	7.0463	7.30388	7.07603	7.91402	7.87527	8.01084	-1.73064	-0.791307	1.73064	down	4.23734e-08	2.76233e-07
55975	KLHL7	kelch like family member 7	9.00627	9.02778	9.03589	8.42753	8.46674	8.34071	1.52801	0.611653	1.52801	up	4.22807e-09	3.82575e-08
30815	ST6GALNAC6	ST6 (alpha-N-acetyl-neuraminyl-2,3-beta-galactosyl-1,3)-N-acetylgalactosaminide alpha-2,6-sialyltransferase 6	8.31483	8.15331	8.34637	7.7594	7.75371	7.4879	1.52045	0.6045	1.52045	up	1.90897e-06	7.9473e-06
7423	VEGFB	vascular endothelial growth factor B	9.0343	9.04079	9.09751	8.45897	8.46493	8.35466	1.54901	0.631347	1.54901	up	3.36562e-09	3.18035e-08
57162	PELI1	pellino E3 ubiquitin protein ligase 1	5.08868	4.87102	4.64243	3.92774	3.98321	4.06658	1.83384	0.874867	1.83384	up	1.42858e-06	6.11145e-06
7029	TFDP2	transcription factor Dp-2 (E2F dimerization partner 2)	9.37241	9.30025	9.31862	8.58669	8.60558	8.50325	1.69967	0.765253	1.69967	up	1.77625e-10	2.77998e-09
11066	SNRNP35	small nuclear ribonucleoprotein, U11/U12 35kDa subunit	6.8595	6.75206	6.80846	7.51304	7.63896	7.45915	-1.65907	-0.730377	1.65907	down	3.10379e-08	2.10088e-07
118472	ZNF511	zinc finger protein 511	6.65063	6.49318	6.82739	4.1472	4.52388	4.5278	4.78142	2.25744	4.78142	up	3.33082e-11	7.17866e-10
23545	ATP6V0A2	ATPase, H+ transporting, lysosomal V0 subunit a2	5.03503	5.55732	5.6474	6.01069	6.06283	5.97195	-1.51772	-0.601907	1.51772	down	0.000384263	0.000983473
7726	TRIM26	tripartite motif containing 26	6.36595	6.67709	6.73181	7.32568	7.42729	7.34558	-1.71068	-0.774567	1.71068	down	5.40008e-07	2.58063e-06
463	ZFHX3	zinc finger homeobox 3	5.30828	4.76586	5.14248	6.71314	6.59249	6.56516	-2.93099	-1.55139	2.93099	down	4.47221e-09	4.00874e-08
8831	SYNGAP1	synaptic Ras GTPase activating protein 1	4.20051	4.28005	4.2473	5.12763	5.25772	5.28406	-1.97317	-0.980517	1.97317	down	1.51475e-08	1.12723e-07
140710	SOGA1	suppressor of glucose, autophagy associated 1	6.87871	6.76893	6.75217	7.28653	7.53241	7.40437	-1.52397	-0.607833	1.52397	down	9.04992e-07	4.07933e-06
148170	CDC42EP5	CDC42 effector protein (Rho GTPase binding) 5	6.07659	5.9168	6.42236	5.18532	5.32653	5.20585	1.86523	0.89935	1.86523	up	1.80113e-06	7.53754e-06
5935	RBM3	RNA binding motif (RNP1, RRM) protein 3	9.1181	9.13687	9.13054	10.437	10.4251	10.6408	-2.58916	-1.37249	2.58916	down	7.82028e-13	4.16215e-11
403313	PLPP6	phospholipid phosphatase 6	5.21347	5.23342	5.05558	7.35103	7.3732	7.35382	-4.56894	-2.19186	4.56894	down	1.3265e-13	1.0795e-11
64859	NABP1	nucleic acid binding protein 1	4.44529	4.92481	4.51221	5.75034	5.618	5.87256	-2.17276	-1.11953	2.17276	down	2.99133e-07	1.53259e-06
120227	CYP2R1	cytochrome P450, family 2, subfamily R, polypeptide 1	4.52422	4.31223	4.6394	6.88327	6.8746	6.81865	-5.15828	-2.36689	5.15828	down	7.95156e-13	4.21486e-11
23387	SIK3	SIK family kinase 3	5.74625	5.7038	5.74533	7.00449	7.01645	6.91823	-2.375	-1.24793	2.375	down	6.46997e-11	1.20391e-09
29063	ZCCHC4	zinc finger, CCHC domain containing 4	4.95717	4.69195	5.07513	6.18988	5.83925	6.19959	-2.24724	-1.16816	2.24724	down	1.44011e-07	8.04679e-07
285440	CYP4V2	cytochrome P450, family 4, subfamily V, polypeptide 2	5.43592	5.4704	5.37955	6.2356	6.06913	5.92044	-1.56529	-0.646433	1.56529	down	4.71644e-06	1.79197e-05
3096	HIVEP1	human immunodeficiency virus type I enhancer binding protein 1	5.21563	5.10405	5.07647	6.65737	6.56061	6.65325	-2.81219	-1.49169	2.81219	down	3.11943e-11	6.82732e-10
84945	ABHD13	abhydrolase domain containing 13	5.98007	5.74223	5.99802	6.59694	6.39573	6.50571	-1.50805	-0.592687	1.50805	down	9.87093e-06	3.48597e-05
23077	MYCBP2	MYC binding protein 2, E3 ubiquitin protein ligase	7.72472	7.85321	7.76419	8.71733	8.68863	8.68776	-1.88845	-0.9172	1.88845	down	6.4899e-11	1.20648e-09
374928	ZNF773	zinc finger protein 773	6.23425	6.36549	6.37458	7.04036	7.10501	7.05825	-1.67377	-0.7431	1.67377	down	3.42003e-08	2.29004e-07
25945	PVRL3	poliovirus receptor-related 3	6.24135	6.15732	6.2618	7.48419	7.46316	7.21535	-2.24608	-1.16741	2.24608	down	1.06403e-09	1.2154e-08
129642	MBOAT2	membrane bound O-acyltransferase domain containing 2	6.92151	6.98741	7.03599	6.30376	6.40062	6.24867	1.58442	0.663953	1.58442	up	1.8561e-07	1.00616e-06
79699	ZYG11B	zyg-11 family member B, cell cycle regulator	7.67934	7.49539	7.49204	8.10799	8.01872	8.45234	-1.55555	-0.637427	1.55555	down	1.10696e-05	3.86854e-05
5636	PRPSAP2	phosphoribosyl pyrophosphate synthetase-associated protein 2	7.56304	7.56447	7.45222	8.32826	8.48007	8.32916	-1.80574	-0.852587	1.80574	down	1.35324e-09	1.48312e-08
84220	RGPD5	RANBP2-like and GRIP domain containing 5	5.60824	5.92429	5.72546	4.7854	4.69824	5.01532	1.89169	0.919677	1.89169	up	6.15742e-07	2.89559e-06
134218	DNAJC21	DnaJ heat shock protein family (Hsp40) member C21	4.19872	4.57089	4.48104	5.21219	5.05231	5.51352	-1.7931	-0.842457	1.7931	down	1.04535e-05	3.67353e-05
55388	MCM10	minichromosome maintenance 10 replication initiation factor	5.57194	5.67651	5.83381	6.73995	6.54305	6.52218	-1.87597	-0.90764	1.87597	down	9.74468e-08	5.7238e-07
51440	HPCAL4	hippocalcin like 4	5.40103	5.53006	5.11959	4.84476	4.51038	4.90507	1.51238	0.596823	1.51238	up	0.000256663	0.000679188
54556	ING3	inhibitor of growth family member 3	4.73211	4.60863	4.37754	5.53815	5.47727	5.50414	-1.91025	-0.93376	1.91025	down	1.79619e-07	9.77192e-07
151887	CCDC80	coiled-coil domain containing 80	6.85475	6.738	6.84034	4.75176	5.01636	5.04589	3.663	1.87303	3.663	up	1.48288e-11	3.7575e-10
23600	AMACR	alpha-methylacyl-CoA racemase	5.78045	5.58287	5.90628	6.47015	6.47471	6.58081	-1.68415	-0.752023	1.68415	down	7.88224e-07	3.60855e-06
65983	GRAMD3	GRAM domain containing 3	8.70624	8.63707	8.71466	7.92631	7.88915	7.73882	1.78332	0.834563	1.78332	up	1.09431e-09	1.24418e-08
307	ANXA4	annexin A4	8.19296	8.19209	8.15657	9.07912	8.98294	8.92867	-1.76097	-0.81637	1.76097	down	2.44425e-10	3.63441e-09
6742	SSBP1	single-stranded DNA binding protein 1, mitochondrial	9.95421	10.0105	10.0846	10.6126	10.5608	10.6313	-1.50017	-0.58513	1.50017	down	1.39685e-09	1.52283e-08
515	ATP5F1	ATP synthase, H+ transporting, mitochondrial Fo complex subunit B1	11.3077	11.3437	11.3107	12.1503	12.0848	12.1101	-1.73432	-0.79437	1.73432	down	6.28071e-13	3.55499e-11
26973	CHORDC1	cysteine and histidine rich domain containing 1	7.06849	7.1837	7.29027	5.92663	5.75272	5.89912	2.49896	1.32133	2.49896	up	2.158e-10	3.2691e-09
10263	CDK2AP2	cyclin-dependent kinase 2 associated protein 2	9.66228	9.63811	9.70234	9.00703	9.03712	8.92675	1.59912	0.677277	1.59912	up	4.54522e-10	6.02205e-09
84765	ZNF577	zinc finger protein 577	4.63551	4.15865	4.49721	5.80349	5.97498	5.66277	-2.60863	-1.38329	2.60863	down	2.6056e-08	1.8067e-07
3831	KLC1	kinesin light chain 1	6.7928	6.914	6.53186	6.19004	6.16294	6.12129	1.5033	0.58813	1.5033	up	1.5363e-05	5.21067e-05
6505	SLC1A1	solute carrier family 1 (neuronal/epithelial high affinity glutamate transporter, system Xag), member 1	4.85837	4.85837	5.13209	4.21559	4.34487	4.22105	1.61228	0.689107	1.61228	up	4.89499e-06	1.85137e-05
54887	UHRF1BP1	UHRF1 binding protein 1	8.05	7.90699	8.05838	8.61756	8.65785	8.74792	-1.59032	-0.66932	1.59032	down	1.50987e-08	1.12423e-07
81034	SLC25A32	solute carrier family 25 (mitochondrial folate carrier), member 32	6.57654	6.50913	6.63641	7.78942	7.81357	7.89314	-2.39167	-1.25802	2.39167	down	1.59185e-11	3.9898e-10
10681	GNB5	guanine nucleotide binding protein (G protein), beta 5	7.76014	8.02119	7.67198	6.57402	6.68404	6.66943	2.25836	1.17527	2.25836	up	1.75595e-09	1.8351e-08
124093	CCDC78	coiled-coil domain containing 78	4.86014	4.6844	4.43533	5.29083	5.24683	5.29676	-1.53494	-0.618183	1.53494	down	3.49287e-05	0.000109641
79803	HPS6	Hermansky-Pudlak syndrome 6	5.44816	5.30374	5.80392	7.10515	7.12366	7.24968	-3.11858	-1.64089	3.11858	down	8.91314e-10	1.05243e-08
7137	TNNI3	troponin I type 3 (cardiac)	5.19523	5.46556	5.46186	4.54378	4.54927	4.26886	1.89244	0.920247	1.89244	up	5.9406e-07	2.80274e-06
5217	PFN2	profilin 2	8.53142	8.51512	8.64553	7.85779	7.91815	7.9013	1.59285	0.67161	1.59285	up	4.7212e-09	4.1955e-08
10413	YAP1	Yes associated protein 1	8.65516	8.64202	8.619	9.33098	9.31341	9.60553	-1.71465	-0.777913	1.71465	down	1.86955e-08	1.35351e-07
220359	TIGD3	tigger transposable element derived 3	5.57194	5.96528	6.02322	6.52709	6.74502	6.51148	-1.67139	-0.74105	1.67139	down	1.29249e-05	4.45208e-05
9871	SEC24D	SEC24 homolog D, COPII coat complex component	5.87542	5.88291	5.88019	5.23018	5.31169	5.23444	1.53766	0.620737	1.53766	up	9.88003e-07	4.41394e-06
9337	CNOT8	CCR4-NOT transcription complex subunit 8	9.91574	9.81063	9.84223	9.10215	9.1635	9.06607	1.6767	0.745627	1.6767	up	1.59127e-10	2.53729e-09
55152	DALRD3	DALR anticodon binding domain containing 3	8.64813	8.3325	8.5644	7.86187	7.86692	7.73541	1.61733	0.69361	1.61733	up	2.62928e-07	1.36691e-06
7040	TGFB1	transforming growth factor beta 1	7.56928	7.41214	7.44728	6.45486	6.65041	6.74881	1.81278	0.858207	1.81278	up	4.86254e-08	3.11882e-07
148479	PHF13	PHD finger protein 13	9.34924	9.29338	9.43117	8.59167	8.56197	8.40085	1.78976	0.839767	1.78976	up	9.97174e-10	1.15156e-08
25936	NSL1	NSL1, MIS12 kinetochore complex component	7.88263	7.74755	7.77762	9.25111	9.27377	9.27993	-2.76192	-1.46567	2.76192	down	1.11965e-13	9.40436e-12
129293	TRABD2A	TraB domain containing 2A	6.14906	6.08349	6.24873	5.15496	5.09197	4.93925	2.14112	1.09837	2.14112	up	6.07209e-09	5.18567e-08
83855	KLF16	Kruppel-like factor 16	8.97475	8.73286	9.00911	7.96718	8.01962	7.90306	1.92157	0.942287	1.92157	up	2.39731e-09	2.39266e-08
11214	AKAP13	A-kinase anchoring protein 13	5.3202	4.84312	5.13209	5.75221	5.78795	5.62119	-1.53899	-0.62198	1.53899	down	6.87676e-05	0.000203578
92170	MTG1	mitochondrial ribosome-associated GTPase 1	7.55388	7.72023	7.61607	8.62937	8.66302	8.54469	-1.97561	-0.9823	1.97561	down	1.45456e-10	2.35085e-09
6778	STAT6	signal transducer and activator of transcription 6, interleukin-4 induced	6.76912	6.70922	7.07588	7.84356	7.7657	7.71223	-1.8953	-0.922423	1.8953	down	5.57614e-08	3.50695e-07
64759	TNS3	tensin 3	9.14816	9.14351	9.21191	10.9004	10.8627	10.9156	-3.30598	-1.72508	3.30598	down	3.82867e-16	1.19612e-13
267002	PGBD2	piggyBac transposable element derived 2	5.19597	5.13353	5.48387	6.38444	6.47832	6.26425	-2.15031	-1.10455	2.15031	down	3.67946e-08	2.4396e-07
7372	UMPS	uridine monophosphate synthetase	7.16557	7.2311	7.22269	8.1956	8.21851	8.18816	-1.99212	-0.994303	1.99212	down	3.10712e-11	6.81661e-10
55778	ZNF839	zinc finger protein 839	6.88129	6.88684	6.70239	7.81741	7.91816	7.74004	-2.00235	-1.0017	2.00235	down	1.51046e-09	1.6268e-08
5287	PIK3C2B	phosphatidylinositol-4-phosphate 3-kinase catalytic subunit type 2 beta	5.27926	5.06965	4.8381	6.2341	6.38323	6.06776	-2.24393	-1.16603	2.24393	down	9.844e-08	5.77349e-07
283	ANG	angiogenin, ribonuclease, RNase A family, 5	7.89084	7.65598	7.907	5.27421	5.4913	5.19548	5.64749	2.49761	5.64749	up	4.73908e-13	2.89098e-11
54433	GAR1	GAR1 homolog, ribonucleoprotein	6.92823	6.79648	6.79648	7.54682	7.41753	7.34935	-1.5131	-0.597503	1.5131	down	6.41174e-07	3.00335e-06
2184	FAH	fumarylacetoacetate hydrolase (fumarylacetoacetase)	7.569	7.53599	7.6977	8.47099	8.43627	8.20302	-1.70432	-0.769197	1.70432	down	5.87075e-08	3.6698e-07
10495	ENOX2	ecto-NOX disulfide-thiol exchanger 2	5.17414	5.29767	4.94332	6.07701	6.20212	5.97498	-1.92696	-0.946327	1.92696	down	2.48819e-07	1.30393e-06
5903	RANBP2	RAN binding protein 2	6.58666	6.34937	6.30013	7.8889	7.82328	7.79033	-2.67978	-1.42212	2.67978	down	5.98313e-11	1.13048e-09
23468	CBX5	chromobox 5	4.88784	4.88328	4.93749	5.98977	6.07449	6.1738	-2.26025	-1.17648	2.26025	down	1.13056e-09	1.2756e-08
5306	PITPNA	phosphatidylinositol transfer protein alpha	8.71017	8.69735	8.70624	9.73624	9.57932	9.56039	-1.89307	-0.92073	1.89307	down	5.81911e-11	1.10481e-09
51259	TMEM216	transmembrane protein 216	6.03732	5.94972	5.92831	6.88549	6.80908	6.52376	-1.70251	-0.76766	1.70251	down	9.74204e-07	4.35577e-06
29890	RBM15B	RNA binding motif protein 15B	6.27322	6.40841	6.54248	7.04463	6.9907	7.00685	-1.52206	-0.606023	1.52206	down	1.48609e-06	6.33072e-06
51560	RAB6B	RAB6B, member RAS oncogene family	8.40424	8.28097	8.37779	7.29268	7.26618	7.35156	2.07176	1.05086	2.07176	up	3.64959e-11	7.7024e-10
94234	FOXQ1	forkhead box Q1	5.88736	5.95186	5.67058	5.13193	5.23165	5.15202	1.58528	0.664733	1.58528	up	3.55278e-06	1.38872e-05
7049	TGFBR3	transforming growth factor beta receptor III	7.8089	7.71081	7.79125	9.05199	8.99841	8.89022	-2.31319	-1.20989	2.31319	down	5.29192e-12	1.6767e-10
387	RHOA	ras homolog family member A	10.5601	10.6436	10.6672	9.82055	9.82902	9.74359	1.77269	0.825937	1.77269	up	1.83161e-11	4.47535e-10
339105	PRSS53	protease, serine 53	7.70667	7.59756	7.75477	6.50485	6.36891	6.56695	2.30713	1.2061	2.30713	up	1.59788e-10	2.54474e-09
4548	MTR	5-methyltetrahydrofolate-homocysteine methyltransferase	7.32971	7.4353	7.41255	8.2192	8.18857	8.18857	-1.74867	-0.80626	1.74867	down	5.77958e-10	7.31304e-09
5163	PDK1	pyruvate dehydrogenase kinase, isozyme 1	5.71648	5.71648	5.71648	4.3578	4.42181	4.18835	2.62775	1.39383	2.62775	up	3.11492e-10	4.4205e-09
54985	HCFC1R1	host cell factor C1 regulator 1 (XPO1 dependent)	10.2962	10.2491	10.3077	8.8531	8.88488	8.79481	2.71325	1.44002	2.71325	up	1.21424e-14	1.69496e-12
64225	ATL2	atlastin GTPase 2	6.94934	6.81421	7.09115	5.95268	5.74863	5.75335	2.19367	1.13335	2.19367	up	5.44997e-09	4.74107e-08
10196	PRMT3	protein arginine methyltransferase 3	7.25568	7.20304	7.27809	8.15185	8.26921	8.23523	-1.96314	-0.97316	1.96314	down	9.32922e-11	1.63126e-09
7414	VCL	vinculin	11.1105	11.1546	11.0952	11.7633	11.7199	11.6905	-1.5204	-0.60445	1.5204	down	5.17166e-11	1.00624e-09
124512	METTL23	methyltransferase like 23	8.53827	8.51827	8.56059	9.14919	9.1485	9.1485	-1.52593	-0.609687	1.52593	down	8.73466e-10	1.03416e-08
140885	SIRPA	signal-regulatory protein alpha	6.33608	6.22697	6.5316	7.13031	7.37815	6.98002	-1.73862	-0.797943	1.73862	down	2.07737e-06	8.58728e-06
56252	YLPM1	YLP motif containing 1	8.28812	8.28909	8.2972	9.2949	9.16157	9.17986	-1.89295	-0.92064	1.89295	down	3.08459e-11	6.77832e-10
4155	MBP	myelin basic protein	8.88799	8.89465	8.86765	9.80124	9.77828	9.71703	-1.84304	-0.882087	1.84304	down	6.651e-12	2.00681e-10
23130	ATG2A	autophagy related 2A	8.87544	8.82571	8.97678	7.96106	7.9631	7.92987	1.92026	0.9413	1.92026	up	5.33384e-11	1.03064e-09
133619	PRRC1	proline-rich coiled-coil 1	8.69159	8.65442	8.73254	7.62871	7.57823	7.36998	2.24577	1.16721	2.24577	up	9.54284e-11	1.66309e-09
94134	ARHGAP12	Rho GTPase activating protein 12	6.13686	6.21399	6.16316	7.03924	6.95627	7.22383	-1.86837	-0.901777	1.86837	down	1.91738e-08	1.38685e-07
5238	PGM3	phosphoglucomutase 3	7.46973	7.43918	7.46896	6.75054	6.86398	6.78187	1.58062	0.660493	1.58062	up	3.13423e-08	2.11994e-07
150468	CKAP2L	cytoskeleton associated protein 2 like	6.12704	5.88291	5.96529	7.03599	7.00083	6.96565	-2.01262	-1.00908	2.01262	down	3.9619e-09	3.62758e-08
55201	MAP1S	microtubule associated protein 1S	7.71481	7.72497	7.87472	6.97867	7.08394	6.85787	1.7387	0.798007	1.7387	up	2.90032e-08	1.98097e-07
7763	ZFAND5	zinc finger, AN1-type domain 5	4.10397	4.22206	4.30077	5.27593	5.2965	5.07898	-2.0114	-1.0082	2.0114	down	4.10348e-08	2.68713e-07
54931	TRMT10C	tRNA methyltransferase 10C, mitochondrial RNase P subunit	7.52679	7.54698	7.59352	9.18637	9.14207	9.14412	-3.03513	-1.60176	3.03513	down	1.67225e-14	2.18647e-12
222658	KCTD20	potassium channel tetramerization domain containing 20	4.58886	4.17193	4.54168	5.90683	5.77402	5.52975	-2.46692	-1.30271	2.46692	down	6.41546e-08	3.96668e-07
1646	AKR1C2	aldo-keto reductase family 1, member C2	5.80023	5.64227	5.70864	4.99102	4.85137	5.15898	1.64329	0.71659	1.64329	up	2.51971e-06	1.02177e-05
4850	CNOT4	CCR4-NOT transcription complex subunit 4	4.90335	4.65051	4.84165	3.79269	3.97614	3.97614	1.84486	0.883513	1.84486	up	2.72693e-07	1.4102e-06
6632	SNRPD1	small nuclear ribonucleoprotein D1 polypeptide	8.21693	8.13048	8.30964	9.48662	9.23273	9.12561	-2.08875	-1.06264	2.08875	down	3.25645e-09	3.10148e-08
51271	UBAP1	ubiquitin associated protein 1	7.44173	7.2076	7.54143	6.78441	6.78441	6.60337	1.59423	0.672857	1.59423	up	2.13943e-06	8.81505e-06
100534612	C1QTNF3-AMACR	C1QTNF3-AMACR readthrough (NMD candidate)	5.23753	4.8186	5.11803	6.24408	6.17254	5.92979	-2.0812	-1.05742	2.0812	down	3.19601e-07	1.62052e-06
79019	CENPM	centromere protein M	7.81291	7.79977	8.01004	8.59853	8.6028	8.51694	-1.62284	-0.698517	1.62284	down	2.44172e-08	1.70969e-07
5901	RAN	RAN, member RAS oncogene family	9.16641	9.23304	9.25727	10.4596	10.3697	10.4092	-2.28777	-1.19394	2.28777	down	1.6048e-13	1.24152e-11
197259	MLKL	mixed lineage kinase domain-like	5.19876	5.10509	5.07696	6.64401	6.55876	6.55816	-2.75116	-1.46004	2.75116	down	3.37112e-11	7.23766e-10
9841	ZBTB24	zinc finger and BTB domain containing 24	5.57556	5.61428	5.53191	7.65458	7.53934	7.57583	-4.04461	-2.016	4.04461	down	1.07755e-13	9.1487e-12
57336	ZNF287	zinc finger protein 287	5.75822	5.31261	5.50372	6.71115	6.48846	6.52773	-2.07186	-1.05093	2.07186	down	1.57605e-07	8.71574e-07
1850	DUSP8	dual specificity phosphatase 8	4.96942	4.9411	5.33513	4.30905	4.61057	4.24326	1.61805	0.694257	1.61805	up	6.0326e-05	0.000180729
54552	GNL3L	guanine nucleotide binding protein-like 3 (nucleolar)-like	7.34209	7.24654	7.2116	8.35039	8.33915	8.39535	-2.13596	-1.09489	2.13596	down	1.90329e-11	4.60559e-10
79664	ICE2	interactor of little elongation complex ELL subunit 2	6.28928	6.24686	6.37136	7.66438	7.66743	7.72269	-2.6069	-1.38233	2.6069	down	5.36411e-12	1.68866e-10
1364	CLDN4	claudin 4	10.1656	10.1854	10.2017	9.04365	9.03377	8.94223	2.26217	1.17771	2.26217	up	1.87013e-13	1.39725e-11
79053	ALG8	ALG8, alpha-1,3-glucosyltransferase	7.15436	7.17669	7.11095	8.33496	8.28733	8.31156	-2.2407	-1.16395	2.2407	down	4.07363e-12	1.38465e-10
6464	SHC1	SHC (Src homology 2 domain containing) transforming protein 1	10.2761	10.2794	10.3929	8.65022	8.65128	8.56291	3.23703	1.69467	3.23703	up	7.50618e-15	1.16375e-12
56675	NRIP3	nuclear receptor interacting protein 3	6.87264	6.82447	7.02495	5.91085	5.98965	5.94108	1.94553	0.96016	1.94553	up	5.0486e-09	4.45014e-08
22877	MLXIP	MLX interacting protein	6.95129	6.93569	6.831	8.25482	8.23442	8.1341	-2.46534	-1.30179	2.46534	down	6.57506e-12	1.99391e-10
2796	GNRH1	gonadotropin releasing hormone 1	6.75729	6.48906	6.62302	5.6437	5.53676	5.7486	1.97261	0.980103	1.97261	up	3.20863e-08	2.16624e-07
27336	HTATSF1	HIV-1 Tat specific factor 1	7.10864	6.92304	7.18676	7.72027	7.81026	7.62074	-1.56296	-0.644277	1.56296	down	7.4334e-07	3.42989e-06
51439	FAM8A1	family with sequence similarity 8 member A1	9.18277	9.27029	9.2417	8.38953	8.39298	8.392	1.79015	0.840083	1.79015	up	2.97124e-11	6.57342e-10
29	ABR	active BCR-related	8.43591	8.5362	8.53488	9.18707	9.1373	9.5521	-1.72887	-0.789827	1.72887	down	3.3621e-07	1.69488e-06
5257	PHKB	phosphorylase kinase, beta	7.2225	7.16958	7.18773	7.75435	7.88738	7.7476	-1.51905	-0.603173	1.51905	down	7.87858e-08	4.74711e-07
84904	ARHGEF39	Rho guanine nucleotide exchange factor 39	3.99171	4.08969	3.82057	4.89297	4.94549	5.00539	-1.97332	-0.980627	1.97332	down	4.82001e-08	3.09486e-07
5281	PIGF	phosphatidylinositol glycan anchor biosynthesis class F	4.67374	4.2542	4.7889	6.32582	6.18413	6.03003	-3.04768	-1.60771	3.04768	down	7.76156e-09	6.40133e-08
123606	NIPA1	non imprinted in Prader-Willi/Angelman syndrome 1	7.87795	7.68236	7.84118	7.04516	6.99986	6.99863	1.72422	0.785947	1.72422	up	8.53164e-09	6.9387e-08
100133941	CD24	CD24 molecule	4.82676	4.80486	4.52081	3.82476	4.03887	3.9957	1.69862	0.764367	1.69862	up	3.20596e-06	1.26587e-05
55750	AGK	acylglycerol kinase	7.58483	7.59732	7.63918	8.28881	8.30578	8.21331	-1.58248	-0.66219	1.58248	down	4.74137e-09	4.20674e-08
55421	NCBP3	nuclear cap binding subunit 3	6.21722	5.96471	6.27529	6.82491	6.75256	6.68866	-1.51884	-0.60297	1.51884	down	6.95874e-06	2.54132e-05
23157	SEPT6	septin 6	6.66298	6.68821	6.7031	6.03703	5.97498	5.89983	1.64052	0.71415	1.64052	up	8.46242e-08	5.05234e-07
8545	CGGBP1	CGG triplet repeat binding protein 1	7.83506	7.61903	7.55556	8.80585	8.77371	8.82131	-2.1892	-1.13041	2.1892	down	1.63505e-10	2.59549e-09
7408	VASP	vasodilator-stimulated phosphoprotein	10.2436	10.1961	10.3407	9.49098	9.45215	9.35639	1.77397	0.826983	1.77397	up	1.42589e-10	2.315e-09
3958	LGALS3	lectin, galactoside-binding, soluble, 3	13.0153	13.0587	13.0391	12.241	12.2079	12.2914	1.73015	0.7909	1.73015	up	4.57311e-13	2.82114e-11
5329	PLAUR	plasminogen activator, urokinase receptor	6.71172	6.69803	6.91015	5.66412	5.62729	5.76741	2.12436	1.08703	2.12436	up	3.21823e-09	3.06992e-08
79869	CPSF7	cleavage and polyadenylation specific factor 7	6.11586	6.11352	6.18834	7.06261	7.11166	7.02858	-1.90313	-0.928377	1.90313	down	1.56039e-09	1.67276e-08
5429	POLH	polymerase (DNA directed), eta	5.57998	5.58807	5.439	6.02624	6.27661	6.09794	-1.51353	-0.597913	1.51353	down	7.86823e-06	2.84086e-05
129285	PPP1R21	protein phosphatase 1 regulatory subunit 21	6.37715	6.19674	6.56768	7.19666	7.25197	7.21041	-1.789	-0.839157	1.789	down	1.50707e-07	8.38152e-07
284207	METRNL	meteorin, glial cell differentiation regulator-like	7.52009	7.25307	7.30222	6.18193	6.25384	6.11577	2.25732	1.17461	2.25732	up	9.84586e-10	1.14025e-08
55794	DDX28	DEAD (Asp-Glu-Ala-Asp) box polypeptide 28	5.43623	5.01202	4.73446	7.949	8.06374	7.93605	-7.5791	-2.92203	7.5791	down	7.45174e-12	2.17893e-10
1896	EDA	ectodysplasin A	6.63758	6.52142	6.5089	5.57194	5.67492	5.69265	1.87835	0.909463	1.87835	up	1.16447e-08	9.0056e-08
7538	ZFP36	ZFP36 ring finger protein	10.9098	11.06	10.9736	7.88709	7.74306	7.8369	8.93064	3.15876	8.93064	up	8.20941e-18	8.37553e-15
1861	TOR1A	torsin family 1, member A (torsin A)	8.60281	8.4599	8.53056	9.46208	9.44836	9.36507	-1.85842	-0.89408	1.85842	down	6.99258e-11	1.28182e-09
6728	SRP19	signal recognition particle 19kDa	7.63551	7.52626	7.64313	6.90084	6.85119	6.6703	1.7341	0.79419	1.7341	up	3.10189e-08	2.09996e-07
9533	POLR1C	polymerase (RNA) I polypeptide C	6.8595	7.0674	7.13511	6.10642	5.89778	5.76737	2.13882	1.09681	2.13882	up	2.74442e-08	1.88926e-07
22954	TRIM32	tripartite motif containing 32	7.24117	7.10954	7.11871	8.76144	8.73343	8.55732	-2.88304	-1.52759	2.88304	down	2.50214e-12	9.73127e-11
2494	NR5A2	nuclear receptor subfamily 5 group A member 2	7.0198	7.0726	7.18845	7.88501	7.94988	7.8725	-1.75181	-0.808847	1.75181	down	3.39576e-09	3.20574e-08
57730	ANKRD36B	ankyrin repeat domain 36B	8.46605	8.5544	8.53687	9.85817	9.76485	9.75346	-2.41673	-1.27305	2.41673	down	2.80669e-13	1.89814e-11
55028	C17orf80	chromosome 17 open reading frame 80	6.9973	6.77821	6.68016	8.28476	8.36572	8.2962	-2.82256	-1.497	2.82256	down	2.2972e-11	5.36037e-10
547	KIF1A	kinesin family member 1A	6.35817	6.34202	6.55465	4.75659	4.80854	4.48525	3.32838	1.73482	3.32838	up	1.47693e-10	2.38503e-09
7109	TRAPPC10	trafficking protein particle complex 10	6.63509	6.74011	6.57103	7.46235	7.23106	7.53161	-1.69302	-0.759597	1.69302	down	2.76564e-07	1.42834e-06
23274	CLEC16A	C-type lectin domain family 16, member A	6.06153	5.87394	5.75712	6.80164	6.70212	6.35273	-1.64867	-0.7213	1.64867	down	1.80923e-05	6.03513e-05
79894	ZNF672	zinc finger protein 672	5.13433	5.51352	5.22457	6.1832	6.31639	6.09238	-1.87451	-0.906517	1.87451	down	5.52796e-07	2.63276e-06
157922	CAMSAP1	calmodulin regulated spectrin associated protein 1	6.47505	6.30458	6.37088	7.0461	7.15184	6.9737	-1.59517	-0.67371	1.59517	down	2.99085e-07	1.53254e-06
24142	NAT6	N-acetyltransferase 6 (GCN5-related)	6.17102	6.19507	6.34851	5.53722	5.48852	5.48193	1.66514	0.735643	1.66514	up	2.27794e-07	1.20632e-06
3312	HSPA8	heat shock protein family A (Hsp70) member 8	9.38133	9.33604	9.51524	5.41683	5.19555	5.25364	17.4143	4.1222	17.4143	up	2.64393e-17	1.72847e-14
1958	EGR1	early growth response 1	9.31674	9.2816	9.3924	6.30301	6.38939	6.17535	8.23059	3.041	8.23059	up	2.35598e-16	7.83164e-14
9088	PKMYT1	protein kinase, membrane associated tyrosine/threonine 1	5.68433	5.6474	5.68487	4.87414	5.1041	5.19402	1.53132	0.61478	1.53132	up	1.10992e-05	3.87783e-05
5893	RAD52	RAD52 homolog, DNA repair protein	4.81665	4.98583	4.79168	5.68474	5.4157	5.4157	-1.55904	-0.64066	1.55904	down	1.25902e-05	4.34843e-05
100158262	SCARNA9L	small Cajal body-specific RNA 9-like	4.67762	4.78044	4.65561	5.25953	5.28935	5.4343	-1.54026	-0.62317	1.54026	down	3.92578e-06	1.52027e-05
114823	LENG8	leukocyte receptor cluster (LRC) member 8	8.52708	8.60115	8.6199	8.01921	7.97516	7.98752	1.50394	0.588747	1.50394	up	9.2452e-09	7.42209e-08
9375	TM9SF2	transmembrane 9 superfamily member 2	9.38684	9.39081	9.3813	9.9988	10.0245	9.96486	-1.52599	-0.60975	1.52599	down	2.26257e-10	3.40035e-09
339745	SPOPL	speckle type POZ protein like	8.81295	8.92712	8.87738	8.119	8.14147	8.00698	1.7211	0.783333	1.7211	up	8.66188e-10	1.02616e-08
10075	HUWE1	HECT, UBA and WWE domain containing 1, E3 ubiquitin protein ligase	7.75112	7.7592	7.79408	8.35747	8.41609	8.33373	-1.51673	-0.600963	1.51673	down	9.33841e-09	7.47702e-08
1241	LTB4R	leukotriene B4 receptor	4.82442	4.97348	4.94448	5.60523	5.39306	5.53812	-1.51363	-0.59801	1.51363	down	8.14564e-06	2.93427e-05
7748	ZNF195	zinc finger protein 195	6.20749	6.21178	6.41959	7.09111	7.16323	6.99676	-1.74603	-0.80408	1.74603	down	8.01518e-08	4.82053e-07
285834	HCG22	HLA complex group 22	5.3339	5.23603	5.26792	6.339	6.35959	6.224	-2.03954	-1.02825	2.03954	down	3.52191e-09	3.29943e-08
374378	GALNT18	polypeptide N-acetylgalactosaminyltransferase 18	5.34123	5.3368	5.61661	4.32463	4.50558	4.24326	2.10486	1.07372	2.10486	up	6.99518e-08	4.28594e-07
11017	SNRNP27	small nuclear ribonucleoprotein, U4/U6.U5 27kDa subunit	9.85938	9.84603	9.90924	9.25599	9.28267	9.11575	1.57289	0.653413	1.57289	up	2.65372e-09	2.60686e-08
84973	SNHG7	small nucleolar RNA host gene 7	10.362	10.4191	10.516	9.83551	9.83106	9.73146	1.5508	0.633017	1.5508	up	2.54673e-09	2.51935e-08
3983	ABLIM1	actin binding LIM protein 1	7.25234	7.14271	7.12541	7.80751	7.8336	7.79411	-1.55644	-0.638253	1.55644	down	2.83961e-08	1.94591e-07
196528	ARID2	AT-rich interaction domain 2	7.25644	6.93088	7.12251	8.36802	8.36376	8.33444	-2.38193	-1.25213	2.38193	down	1.58614e-10	2.53278e-09
3183	HNRNPC	heterogeneous nuclear ribonucleoprotein C (C1/C2)	6.69494	6.45922	6.94231	6.11107	6.11107	6.0996	1.50689	0.591577	1.50689	up	4.56559e-05	0.00014014
80267	EDEM3	ER degradation enhancer, mannosidase alpha-like 3	5.15498	5.07243	5.25944	6.0785	6.06773	6.03984	-1.86573	-0.89974	1.86573	down	2.60882e-08	1.80829e-07
8195	MKKS	McKusick-Kaufman syndrome	5.39547	5.06179	5.56049	7.19322	7.03648	7.00307	-3.33651	-1.73834	3.33651	down	5.48269e-10	7.00974e-09
84520	C14orf142	chromosome 14 open reading frame 142	7.69328	7.76783	7.68538	8.72833	8.63103	8.68824	-1.95482	-0.967037	1.95482	down	3.42364e-11	7.33037e-10
26297	SERGEF	secretion regulating guanine nucleotide exchange factor	8.53786	8.52805	8.52179	7.23212	7.0674	7.02159	2.67993	1.4222	2.67993	up	2.82505e-12	1.05436e-10
9354	UBE4A	ubiquitination factor E4A	8.27642	8.29297	8.39612	8.94034	9.02362	9.03414	-1.5994	-0.67753	1.5994	down	2.65685e-09	2.60733e-08
51715	RAB23	RAB23, member RAS oncogene family	4.82773	5.21563	5.35564	7.26793	7.1965	7.13387	-4.1885	-2.06643	4.1885	down	8.11366e-11	1.44874e-09
147525	LINC00526	long intergenic non-protein coding RNA 526	4.88555	4.97154	5.27535	5.86013	6.01271	5.73326	-1.77099	-0.824553	1.77099	down	3.10944e-06	1.2315e-05
100101467	ZSCAN30	zinc finger and SCAN domain containing 30	6.10607	6.16125	6.00603	7.70847	7.7651	7.72044	-3.11713	-1.64022	3.11713	down	1.01405e-12	5.01592e-11
146691	TOM1L2	target of myb1 like 2 membrane trafficking protein	6.74721	6.92838	6.63767	7.90616	7.93081	7.90098	-2.2062	-1.14156	2.2062	down	4.19875e-10	5.65771e-09
79885	HDAC11	histone deacetylase 11	7.06962	6.8999	6.94281	6.24193	6.32607	6.17981	1.6489	0.721507	1.6489	up	1.23926e-07	7.06026e-07
65979	PHACTR4	phosphatase and actin regulator 4	7.00337	6.64721	6.74085	8.1759	8.15169	8.0645	-2.52023	-1.33355	2.52023	down	3.09935e-10	4.40159e-09
8476	CDC42BPA	CDC42 binding protein kinase alpha (DMPK-like)	4.66934	4.62245	5.09338	5.50836	5.73676	5.38131	-1.6784	-0.747087	1.6784	down	4.29256e-05	0.000132548
22906	TRAK1	trafficking protein, kinesin binding 1	6.60879	6.71548	6.81758	6.13636	5.98531	6.08769	1.56283	0.644163	1.56283	up	9.71726e-07	4.34568e-06
25789	TMEM59L	transmembrane protein 59 like	8.46538	8.45945	8.4859	7.5674	7.53178	7.45238	1.93597	0.953057	1.93597	up	4.9611e-11	9.73483e-10
5701	PSMC2	proteasome 26S subunit, ATPase 2	4.69673	4.72662	4.44416	5.74337	5.71109	5.71904	-2.14652	-1.102	2.14652	down	1.22712e-08	9.42872e-08
2065	ERBB3	erb-b2 receptor tyrosine kinase 3	5.52195	5.48522	5.52798	4.62989	4.95805	4.98747	1.5727	0.653247	1.5727	up	1.34391e-05	4.61401e-05
5889	RAD51C	RAD51 paralog C	7.63792	7.47745	7.60614	9.26119	9.20351	9.24226	-3.16415	-1.66182	3.16415	down	5.91047e-14	5.6944e-12
29994	BAZ2B	bromodomain adjacent to zinc finger domain 2B	5.73064	5.87625	5.74927	6.62381	6.73229	6.83245	-1.92403	-0.94413	1.92403	down	1.38023e-08	1.04251e-07
4017	LOXL2	lysyl oxidase like 2	7.84802	7.78228	7.89962	7.0101	7.10067	7.15436	1.68755	0.75493	1.68755	up	7.82768e-09	6.44773e-08
4241	MFI2	antigen p97 (melanoma associated) identified by monoclonal antibodies 133.2 and 96.5	6.71896	6.92687	6.90925	7.48969	7.47076	7.397	-1.51655	-0.60079	1.51655	down	5.78653e-07	2.73663e-06
64400	AKTIP	AKT interacting protein	4.33821	4.43533	4.43533	4.96534	4.87672	5.30636	-1.56538	-0.646517	1.56538	down	3.43953e-05	0.000108157
3136	HLA-H	major histocompatibility complex, class I, H (pseudogene)	4.70673	4.55884	4.65575	3.95204	4.0879	4.0049	1.54274	0.625493	1.54274	up	3.31984e-06	1.30626e-05
85002	FAM86B1	family with sequence similarity 86 member B1	6.5918	6.52924	6.61054	7.14986	7.2679	7.1771	-1.53804	-0.621093	1.53804	down	1.51461e-07	8.41389e-07
101059953	NPIPA8	nuclear pore complex interacting protein family member A8	6.09547	5.79863	6.03211	6.52688	6.67572	6.52861	-1.51747	-0.601667	1.51747	down	8.5182e-06	3.05557e-05
23240	KIAA0922	KIAA0922	6.37335	6.34202	6.47127	7.2399	7.20122	6.94003	-1.66037	-0.731503	1.66037	down	5.41384e-07	2.58569e-06
9633	MTL5	metallothionein-like 5, testis-specific (tesmin)	6.6686	6.44849	6.70223	5.61558	5.54015	5.48522	2.08415	1.05946	2.08415	up	7.96021e-09	6.53904e-08
50861	STMN3	stathmin 3	5.83906	5.74097	5.8705	4.98455	5.31446	4.84618	1.70343	0.768447	1.70343	up	7.01062e-06	2.5583e-05
9912	ARHGAP44	Rho GTPase activating protein 44	6.40135	6.14211	6.3443	5.68214	5.87578	5.47274	1.53585	0.619033	1.53585	up	4.06708e-05	0.000126112
10014	HDAC5	histone deacetylase 5	7.95276	7.91162	7.89782	6.38818	6.36129	6.25751	3.00023	1.58507	3.00023	up	7.42008e-13	3.98702e-11
55074	OXR1	oxidation resistance 1	4.00865	4.08802	4.31745	4.66327	4.70185	5.10035	-1.60635	-0.683783	1.60635	down	6.5083e-05	0.000193664
56255	TMX4	thioredoxin-related transmembrane protein 4	7.73866	7.65599	7.65106	9.85645	9.7589	9.84027	-4.39736	-2.13664	4.39736	down	5.62022e-16	1.57646e-13
147991	DPY19L3	dpy-19-like 3 (C. elegans)	4.61813	4.57118	4.66993	5.69854	5.59076	5.59815	-2.01308	-1.0094	2.01308	down	7.09191e-09	5.91872e-08
26121	PRPF31	pre-mRNA processing factor 31	7.72134	7.62781	7.86975	8.42994	8.44364	8.30577	-1.57296	-0.653483	1.57296	down	1.30363e-07	7.38519e-07
253143	PRR14L	proline rich 14-like	6.85176	6.84129	6.91169	8.13544	8.12118	8.0708	-2.36345	-1.24089	2.36345	down	3.98203e-12	1.36256e-10
81556	VWA9	von Willebrand factor A domain containing 9	7.67013	7.7113	7.67107	8.92133	8.85543	8.88865	-2.30426	-1.2043	2.30426	down	7.40998e-13	3.98702e-11
3145	HMBS	hydroxymethylbilane synthase	7.6346	7.53183	7.84158	8.30886	8.34786	8.23522	-1.5454	-0.627977	1.5454	down	5.98912e-07	2.82394e-06
166647	ADGRA3	adhesion G protein-coupled receptor A3	6.61984	6.38699	6.35233	7.70578	7.65829	7.73662	-2.37376	-1.24718	2.37376	down	2.28503e-10	3.42754e-09
8500	PPFIA1	protein tyrosine phosphatase, receptor type, f polypeptide (PTPRF), interacting protein (liprin), alpha 1	8.30096	8.24537	8.3583	7.35219	7.3649	7.18881	1.99941	0.999577	1.99941	up	2.83551e-10	4.08456e-09
60673	ATG101	autophagy related 101	8.35255	8.48362	8.54522	7.81741	7.73989	7.8265	1.58652	0.665863	1.58652	up	2.24962e-08	1.59511e-07
7090	TLE3	transducin like enhancer of split 3	6.73895	6.53986	6.75324	5.75331	5.85999	5.75397	1.85094	0.88826	1.85094	up	3.2581e-08	2.1951e-07
23229	ARHGEF9	Cdc42 guanine nucleotide exchange factor 9	4.69983	4.46741	4.43514	6.39804	6.32912	6.56664	-3.72474	-1.89714	3.72474	down	2.76078e-11	6.20226e-10
6654	SOS1	SOS Ras/Rac guanine nucleotide exchange factor 1	5.79124	5.82425	5.97199	6.70449	6.65246	6.50376	-1.69084	-0.757743	1.69084	down	2.59265e-07	1.35063e-06
200316	APOBEC3F	apolipoprotein B mRNA editing enzyme, catalytic polypeptide-like 3F	6.77732	6.77668	6.77668	7.49534	7.2546	7.37267	-1.51289	-0.59731	1.51289	down	5.97259e-07	2.81648e-06
1675	CFD	complement factor D (adipsin)	8.44207	8.44024	8.52642	7.13773	7.14869	7.06341	2.55437	1.35297	2.55437	up	1.06741e-12	5.18184e-11
9143	SYNGR3	synaptogyrin 3	8.61595	8.59056	8.78039	7.16892	7.1965	7.03996	2.88221	1.52717	2.88221	up	2.56616e-12	9.82983e-11
100507436	MICA	MHC class I polypeptide-related sequence A	9.02793	8.9091	9.06282	7.55079	7.74863	7.39622	2.70333	1.43474	2.70333	up	6.08777e-11	1.14715e-09
6430	SRSF5	serine/arginine-rich splicing factor 5	8.10509	8.11495	8.27203	5.30902	5.32188	4.83202	8.05406	3.00972	8.05406	up	6.70387e-13	3.69844e-11
202018	TAPT1	transmembrane anterior posterior transformation 1	3.36717	3.80263	3.95012	4.10568	4.52258	4.34215	-1.5335	-0.61683	1.5335	down	0.000658133	0.00160813
6427	SRSF2	serine/arginine-rich splicing factor 2	9.17681	9.28157	9.26308	10.6564	10.6165	10.786	-2.72418	-1.44582	2.72418	down	1.2461e-13	1.03119e-11
102724229	LOC102724229	uncharacterized LOC102724229	5.82945	5.7596	5.91652	5.25778	5.25778	5.10759	1.54486	0.627473	1.54486	up	2.80674e-06	1.12387e-05
91283	MSANTD3	Myb/SANT-like DNA-binding domain containing 3	9.21785	9.31184	9.27423	8.60307	8.62902	8.55481	1.59366	0.67234	1.59366	up	7.26312e-10	8.8285e-09
22836	RHOBTB3	Rho-related BTB domain containing 3	8.58445	8.99495	8.87933	9.9553	9.81264	10.0264	-2.16124	-1.11186	2.16124	down	5.66882e-09	4.89671e-08
55321	TMEM74B	transmembrane protein 74B	7.58254	7.54875	7.64487	5.8533	5.83455	5.60299	3.55153	1.82844	3.55153	up	2.92578e-12	1.0837e-10
54904	WHSC1L1	Wolf-Hirschhorn syndrome candidate 1-like 1	5.70719	5.7594	5.63102	6.61836	6.52309	6.61798	-1.84968	-0.887273	1.84968	down	1.13919e-08	8.83101e-08
56270	WDR45B	WD repeat domain 45B	10.1129	10.0907	10.1093	8.86525	8.98921	8.78939	2.33434	1.22302	2.33434	up	1.40083e-12	6.3967e-11
10308	ZNF267	zinc finger protein 267	7.3462	7.30388	7.31877	6.64699	6.69905	6.75206	1.5407	0.623583	1.5407	up	7.39559e-08	4.49616e-07
122769	LRR1	leucine rich repeat protein 1	7.90161	7.71908	7.67685	9.40134	9.36895	9.55136	-3.19254	-1.6747	3.19254	down	9.85259e-13	4.93186e-11
22794	CASC3	cancer susceptibility candidate 3	6.56664	6.4833	6.61086	5.91654	5.95986	5.81201	1.57731	0.657463	1.57731	up	4.793e-07	2.32134e-06
9060	PAPSS2	3'-phosphoadenosine 5'-phosphosulfate synthase 2	6.67045	6.64384	6.65715	6.06929	6.01075	5.94242	1.5688	0.64966	1.5688	up	2.2533e-07	1.19504e-06
25820	ARIH1	ariadne RBR E3 ubiquitin protein ligase 1	8.3742	8.45103	8.29374	7.43205	7.52107	7.37136	1.90725	0.931497	1.90725	up	4.87109e-10	6.35624e-09
79682	CENPU	centromere protein U	6.06565	5.74936	5.96883	7.28476	7.31096	7.19921	-2.52631	-1.33703	2.52631	down	4.02032e-10	5.46421e-09
2801	GOLGA2	golgin A2	7.16998	7.05466	7.0413	6.31623	6.52299	6.30305	1.63341	0.70789	1.63341	up	2.82737e-07	1.45715e-06
54756	IL17RD	interleukin 17 receptor D	5.00161	5.17367	4.54267	4.0691	4.09013	4.16809	1.73734	0.796877	1.73734	up	3.24445e-05	0.000102665
23741	EID1	EP300 interacting inhibitor of differentiation 1	9.43946	9.36227	9.48799	10.1363	10.1754	10.094	-1.63053	-0.705337	1.63053	down	2.49526e-10	3.69737e-09
11159	RABL2A	RAB, member of RAS oncogene family-like 2A	4.98445	5.38003	5.33824	5.92439	5.9027	5.8427	-1.57537	-0.65569	1.57537	down	1.78174e-05	5.95254e-05
101929612	LOC101929612	uncharacterized LOC101929612	12.5806	12.7959	12.536	13.1758	13.1205	13.4787	-1.53776	-0.62083	1.53776	down	2.6606e-06	1.07203e-05
11198	SUPT16H	SPT16 homolog, facilitates chromatin remodeling subunit	9.68192	9.71787	9.74071	10.4306	10.5036	10.3965	-1.65872	-0.730067	1.65872	down	5.3738e-11	1.03683e-09
55915	LANCL2	LanC lantibiotic synthetase component C-like 2 (bacterial)	4.09682	3.93772	3.47221	4.63678	4.89272	4.56912	-1.82002	-0.863957	1.82002	down	2.96629e-05	9.47016e-05
51465	UBE2J1	ubiquitin conjugating enzyme E2, J1	7.56547	7.57959	7.66613	8.35563	8.42069	8.26685	-1.67481	-0.743993	1.67481	down	3.97255e-09	3.63648e-08
79760	GEMIN7	gem nuclear organelle associated protein 7	8.17072	7.90713	8.19406	8.88403	8.89395	8.75916	-1.68772	-0.755077	1.68772	down	6.65239e-08	4.09639e-07
51659	GINS2	GINS complex subunit 2 (Psf2 homolog)	7.15248	7.04575	7.24275	8.29973	8.3265	8.21087	-2.19168	-1.13204	2.19168	down	7.4732e-11	1.34713e-09
3658	IREB2	iron responsive element binding protein 2	7.33057	7.45265	7.41794	8.17033	8.09454	8.28904	-1.7222	-0.78425	1.7222	down	6.67506e-09	5.6259e-08
54843	SYTL2	synaptotagmin like 2	6.55861	6.6743	6.6381	5.74046	5.70687	5.7248	1.86558	0.899627	1.86558	up	5.87213e-09	5.04014e-08
93594	TBC1D31	TBC1 domain family member 31	5.69564	5.66151	5.80712	6.73561	6.7559	6.64876	-1.98894	-0.992	1.98894	down	3.19672e-09	3.05312e-08
6229	RPS24	ribosomal protein S24	6.93708	6.96792	6.84152	6.0343	6.2052	6.28802	1.66979	0.739667	1.66979	up	2.45127e-07	1.28665e-06
7520	XRCC5	X-ray repair complementing defective repair in Chinese hamster cells 5	9.09838	9.0429	9.11771	9.79456	9.88199	9.74786	-1.64925	-0.721807	1.64925	down	3.32934e-10	4.67073e-09
27042	DIEXF	digestive organ expansion factor homolog (zebrafish)	4.62706	4.59981	4.5114	6.11891	5.96149	6.01913	-2.7392	-1.45375	2.7392	down	9.93685e-11	1.7148e-09
26470	SEZ6L2	seizure related 6 homolog (mouse)-like 2	7.73077	7.71249	7.88339	7.14913	7.152	7.1867	1.52937	0.61294	1.52937	up	1.0351e-07	6.03386e-07
116349	EXOC3-AS1	EXOC3 antisense RNA 1	6.64557	6.48959	6.73124	7.29297	7.29297	7.20374	-1.55951	-0.641093	1.55951	down	4.85528e-07	2.34773e-06
11040	PIM2	Pim-2 proto-oncogene, serine/threonine kinase	8.93862	9.03261	8.92121	8.12158	8.05099	8.01365	1.86875	0.902073	1.86875	up	8.61637e-11	1.52379e-09
7753	ZNF202	zinc finger protein 202	3.77214	3.9536	3.95081	5.26948	5.1636	5.45189	-2.64415	-1.40281	2.64415	down	1.30989e-09	1.44245e-08
3621	ING1	inhibitor of growth family member 1	8.76536	8.68059	8.88537	7.50051	7.59947	7.4513	2.39498	1.26001	2.39498	up	1.73242e-11	4.29002e-10
1203	CLN5	ceroid-lipofuscinosis, neuronal 5	5.16766	5.1366	5.30521	5.98182	5.93659	6.10172	-1.74539	-0.803553	1.74539	down	1.8232e-07	9.89415e-07
130916	MTERF4	mitochondrial transcription termination factor 4	6.56175	6.35578	6.53709	7.67283	7.6769	7.38284	-2.13265	-1.09265	2.13265	down	8.1206e-09	6.64852e-08
93134	ZNF561	zinc finger protein 561	6.04139	5.95647	5.94667	7.49288	7.57583	7.39782	-2.84284	-1.50733	2.84284	down	7.55094e-12	2.2054e-10
9117	SEC22C	SEC22 homolog C, vesicle trafficking protein	5.92115	5.68214	5.88436	6.40715	6.53435	6.49551	-1.56894	-0.649787	1.56894	down	1.77434e-06	7.43597e-06
54491	FAM105A	family with sequence similarity 105 member A	5.39789	5.52178	5.20726	4.56455	4.71568	4.7332	1.62958	0.7045	1.62958	up	4.41595e-06	1.68892e-05
8870	IER3	immediate early response 3	10.3409	10.3878	10.3702	8.40571	8.45841	8.27833	3.95993	1.98548	3.95993	up	2.11026e-15	4.37963e-13
3224	HOXC8	homeobox C8	5.84724	5.60653	5.70997	7.51835	7.7701	7.61963	-3.77056	-1.91478	3.77056	down	4.10406e-12	1.39137e-10
112970	KTI12	KTI12 chromatin associated homolog	7.27519	7.13511	7.26277	7.92248	7.97557	7.93997	-1.64907	-0.72165	1.64907	down	7.35527e-09	6.1151e-08
283232	TMEM80	transmembrane protein 80	4.35981	3.88434	4.46425	5.9757	5.86411	5.99241	-3.26694	-1.70794	3.26694	down	3.89053e-09	3.57559e-08
79695	GALNT12	polypeptide N-acetylgalactosaminyltransferase 12	7.18773	7.17052	7.21388	6.42694	6.38357	6.41207	1.72092	0.783183	1.72092	up	5.18403e-09	4.55009e-08
79828	METTL8	methyltransferase like 8	7.27519	7.00886	7.38154	8.4291	8.4456	8.27494	-2.23667	-1.16135	2.23667	down	2.81554e-09	2.74248e-08
23677	SH3BP4	SH3-domain binding protein 4	6.88605	6.7663	6.75968	6.09359	6.19867	5.97884	1.63994	0.713643	1.63994	up	2.86484e-07	1.47394e-06
6450	SH3BGR	SH3 domain binding glutamate-rich protein	7.05436	7.07672	7.08598	6.22173	6.27322	6.16344	1.80612	0.85289	1.80612	up	3.87445e-09	3.56331e-08
9610	RIN1	Ras and Rab interactor 1	7.99946	7.98432	7.98852	7.47277	7.30338	7.38363	1.52011	0.604173	1.52011	up	5.72817e-08	3.5904e-07
23350	U2SURP	U2 snRNP-associated SURP domain containing	7.0407	7.06722	7.10864	8.18929	8.1576	8.3408	-2.23	-1.15704	2.23	down	3.88935e-11	8.08906e-10
84134	TOMM40L	translocase of outer mitochondrial membrane 40 homolog (yeast)-like	4.98853	4.92804	5.34837	6.01022	5.9973	5.87897	-1.83255	-0.87385	1.83255	down	1.25256e-06	5.44998e-06
1849	DUSP7	dual specificity phosphatase 7	6.31295	6.23883	6.15212	5.38158	5.07696	4.91462	2.15883	1.11025	2.15883	up	9.90605e-08	5.80294e-07
64978	MRPL38	mitochondrial ribosomal protein L38	7.80899	7.75199	7.94308	8.49178	8.47563	8.31184	-1.50705	-0.59173	1.50705	down	3.28063e-07	1.65786e-06
7570	ZNF22	zinc finger protein 22	6.75206	6.58178	6.66816	8.27526	8.23263	8.14906	-2.93152	-1.55165	2.93152	down	1.47015e-12	6.59803e-11
145270	PRIMA1	proline rich membrane anchor 1	4.75946	4.96408	4.88554	5.50088	5.67154	5.56179	-1.63396	-0.708377	1.63396	down	1.29571e-06	5.61814e-06
58515	SELK	selenoprotein K	9.6566	9.64657	9.68101	8.61825	8.46245	8.48693	2.20205	1.13885	2.20205	up	2.33484e-12	9.2963e-11
283464	GXYLT1	glucoside xylosyltransferase 1	4.49575	3.91532	4.29565	5.05349	5.19402	5.01705	-1.80577	-0.852613	1.80577	down	1.04365e-05	3.66786e-05
7024	TFCP2	transcription factor CP2	4.49584	4.12115	4.65879	5.65491	5.74144	5.60968	-2.36759	-1.24342	2.36759	down	7.89597e-08	4.75686e-07
343099	CCDC18	coiled-coil domain containing 18	3.79404	4.08322	3.71035	4.81554	4.87844	4.83839	-1.97464	-0.981587	1.97464	down	1.61289e-07	8.89434e-07
55652	SLC48A1	solute carrier family 48 (heme transporter), member 1	8.08927	7.89306	8.05824	8.68147	8.64028	8.67128	-1.57006	-0.65082	1.57006	down	2.07447e-08	1.48717e-07
145389	SLC38A6	solute carrier family 38, member 6	6.98805	6.80753	6.91611	8.00755	8.08807	7.99991	-2.18547	-1.12795	2.18547	down	7.29047e-11	1.32209e-09
162989	DEDD2	death effector domain containing 2	9.48524	9.45812	9.53767	7.48874	7.44131	7.40739	4.13493	2.04786	4.13493	up	8.9094e-16	2.23759e-13
11238	CA5B	carbonic anhydrase VB, mitochondrial	6.02702	6.02247	5.99337	4.22141	4.54927	4.89682	2.74814	1.45845	2.74814	up	4.29826e-08	2.7974e-07
85415	RHPN2	rhophilin, Rho GTPase binding protein 2	8.11495	8.18683	8.191	7.3305	7.35499	7.42664	1.73333	0.79355	1.73333	up	9.34772e-10	1.09321e-08
29068	ZBTB44	zinc finger and BTB domain containing 44	5.82989	5.84157	5.81139	6.5462	6.51862	6.52462	-1.62698	-0.702197	1.62698	down	7.3138e-08	4.4543e-07
6303	SAT1	spermidine/spermine N1-acetyltransferase 1	11.4615	11.5219	11.5816	9.01249	8.97234	9.02794	5.72559	2.51742	5.72559	up	5.95083e-18	7.35689e-15
124641	OVCA2	ovarian tumor suppressor candidate 2	7.21658	7.14845	7.26135	8.10967	8.12216	7.92751	-1.79542	-0.84432	1.79542	down	4.43019e-09	3.97743e-08
54960	GEMIN8	gem nuclear organelle associated protein 8	5.34276	5.12807	5.51494	6.05244	6.19232	5.99999	-1.68529	-0.752993	1.68529	down	3.47936e-06	1.36246e-05
9400	RECQL5	RecQ helicase-like 5	6.14464	5.90343	5.67589	6.77042	6.71576	6.76286	-1.79215	-0.841693	1.79215	down	1.00808e-06	4.49186e-06
4861	NPAS1	neuronal PAS domain protein 1	7.77632	7.73632	7.76014	7.00855	7.09932	7.04088	1.63355	0.70801	1.63355	up	5.63368e-09	4.87387e-08
54206	ERRFI1	ERBB receptor feedback inhibitor 1	12.3826	12.4242	12.434	11.6762	11.7283	11.7315	1.62628	0.70158	1.62628	up	2.49787e-12	9.73127e-11
51531	TRMO	tRNA methyltransferase O	5.666	5.47905	5.4074	6.59997	6.74732	6.43902	-2.11104	-1.07795	2.11104	down	2.88178e-08	1.96998e-07
23210	JMJD6	jumonji domain containing 6	9.42092	9.3873	9.51675	8.47797	8.60068	8.37569	1.9411	0.956877	1.9411	up	2.77112e-10	4.01245e-09
8021	NUP214	nucleoporin 214kDa	5.87435	5.8289	5.68296	7.21343	7.28007	7.0484	-2.61214	-1.38523	2.61214	down	1.74839e-10	2.73994e-09
10036	CHAF1A	chromatin assembly factor 1 subunit A	7.67486	7.4645	7.63551	8.51236	8.57482	8.39903	-1.87096	-0.90378	1.87096	down	2.57765e-09	2.54168e-08
353322	ANKRD37	ankyrin repeat domain 37	10.4682	10.633	10.5411	6.513	6.46515	6.25444	17.5889	4.13659	17.5889	up	1.1757e-17	9.60767e-15
101929780	NBPF25P	neuroblastoma breakpoint family member 25, pseudogene	10.1443	10.1387	10.1916	11.3017	11.3689	11.2685	-2.22657	-1.15482	2.22657	down	5.45606e-14	5.35035e-12
64843	ISL2	ISL LIM homeobox 2	5.00111	5.13646	5.01997	4.41692	4.31851	4.36307	1.6092	0.686347	1.6092	up	9.29483e-07	4.17919e-06
10209	EIF1	eukaryotic translation initiation factor 1	12.5012	12.5848	12.5603	11.9514	11.9321	11.8684	1.54915	0.631477	1.54915	up	3.47102e-11	7.39741e-10
653519	GPR89A	G protein-coupled receptor 89A	8.39522	8.17682	8.1916	8.97367	8.96679	8.79258	-1.57622	-0.656467	1.57622	down	1.51912e-07	8.43775e-07
7268	TTC4	tetratricopeptide repeat domain 4	6.60337	6.5409	6.79311	7.32895	7.35239	7.23898	-1.58116	-0.66098	1.58116	down	4.68131e-07	2.27511e-06
79017	GGCT	gamma-glutamylcyclotransferase	8.15912	8.21976	8.23173	8.98212	8.92884	9.05526	-1.72334	-0.785203	1.72334	down	3.23835e-10	4.56102e-09
1027	CDKN1B	cyclin-dependent kinase inhibitor 1B (p27, Kip1)	8.02265	8.01011	8.07925	7.1803	7.1964	7.4395	1.69969	0.76527	1.69969	up	4.10804e-08	2.68921e-07
387119	CEP85L	centrosomal protein 85kDa-like	4.66251	4.56958	4.78746	3.69284	3.99647	3.98404	1.71959	0.782067	1.71959	up	2.42656e-06	9.87673e-06
27339	PRPF19	pre-mRNA processing factor 19	8.78703	8.78754	8.88571	9.5617	9.58157	9.46078	-1.64102	-0.71459	1.64102	down	7.98336e-10	9.59985e-09
153364	MBLAC2	metallo-beta-lactamase domain containing 2	5.51359	5.60465	5.46359	7.74981	7.74764	7.58086	-4.4862	-2.16549	4.4862	down	1.5262e-13	1.19253e-11
144203	OVOS2	ovostatin 2	7.17888	7.09083	7.08749	7.81397	7.9089	7.90294	-1.68904	-0.756203	1.68904	down	3.84663e-09	3.54236e-08
65982	ZSCAN18	zinc finger and SCAN domain containing 18	7.50366	7.49219	7.57923	6.5848	6.60995	6.52944	1.93227	0.950297	1.93227	up	4.43835e-10	5.92561e-09
116236	ABHD15	abhydrolase domain containing 15	4.66444	4.3609	4.79347	6.0579	5.89024	5.81049	-2.48505	-1.31327	2.48505	down	1.86658e-08	1.35161e-07
55573	CDV3	CDV3 homolog (mouse)	8.64003	8.6404	8.75555	7.86631	7.89633	7.8374	1.75562	0.81198	1.75562	up	3.4292e-10	4.79025e-09
22796	COG2	component of oligomeric golgi complex 2	5.59835	5.81049	5.73555	7.37204	7.30135	7.18295	-2.97039	-1.57065	2.97039	down	2.3983e-11	5.55333e-10
51279	C1RL	complement component 1, r subcomponent-like	6.32451	6.27791	6.57067	7.92519	7.87006	7.9646	-2.8857	-1.52892	2.8857	down	2.55917e-11	5.84304e-10
353376	TICAM2	toll-like receptor adaptor molecule 2	5.91257	6.02926	5.97692	4.99102	5.12	4.89375	1.96064	0.971327	1.96064	up	2.33052e-08	1.64533e-07
23172	FAM175B	family with sequence similarity 175 member B	6.8321	6.87392	6.87691	7.57133	7.50435	7.44027	-1.56302	-0.64434	1.56302	down	4.65523e-08	2.99986e-07
3156	HMGCR	3-hydroxy-3-methylglutaryl-CoA reductase	9.63686	9.63986	9.77901	8.82431	8.79829	8.70368	1.87881	0.909817	1.87881	up	8.86447e-11	1.55923e-09
51115	RMDN1	regulator of microtubule dynamics 1	6.25402	6.25402	6.38075	6.92428	6.96889	6.80391	-1.51862	-0.602763	1.51862	down	9.42749e-07	4.23298e-06
1293	COL6A3	collagen, type VI, alpha 3	8.98534	8.94338	9.02301	8.18091	8.17089	8.12474	1.77161	0.825063	1.77161	up	6.98906e-11	1.28182e-09
56105	PCDHGA11	protocadherin gamma subfamily A, 11	7.92362	7.76142	7.80312	8.89019	8.958	8.87704	-2.11261	-1.07902	2.11261	down	2.02996e-11	4.82577e-10
23361	ZNF629	zinc finger protein 629	6.38817	6.39539	6.38083	7.81656	7.92811	7.77632	-2.73625	-1.4522	2.73625	down	2.67205e-12	1.01169e-10
7869	SEMA3B	sema domain, immunoglobulin domain (Ig), short basic domain, secreted, (semaphorin) 3B	7.59584	7.67014	7.66304	7.03082	7.00881	6.91648	1.5775	0.657637	1.5775	up	2.99351e-08	2.03501e-07
57761	TRIB3	tribbles pseudokinase 3	9.10732	9.06821	9.18985	8.50522	8.50784	8.46407	1.54694	0.629417	1.54694	up	2.6251e-09	2.58458e-08
284565	NBPF15	neuroblastoma breakpoint family member 15	10.1443	10.1387	10.1916	11.3017	11.3689	11.2685	-2.22657	-1.15482	2.22657	down	5.45606e-14	5.35035e-12
293	SLC25A6	solute carrier family 25 (mitochondrial carrier; adenine nucleotide translocator), member 6	6.54876	6.71427	6.79311	7.32993	7.41322	7.07968	-1.5041	-0.588897	1.5041	down	1.42403e-05	4.8631e-05
8847	DLEU2	deleted in lymphocytic leukemia 2 (non-protein coding)	5.04088	5.25909	4.94918	7.44027	7.25251	7.46127	-4.93016	-2.30163	4.93016	down	1.38066e-12	6.34148e-11
26164	MTG2	mitochondrial ribosome-associated GTPase 2	6.62419	6.29487	6.39904	7.24401	7.32054	7.24401	-1.77787	-0.830153	1.77787	down	1.02519e-07	5.98409e-07
25853	DCAF12	DDB1 and CUL4 associated factor 12	7.49862	7.20593	7.47915	6.65389	6.65884	6.61487	1.68416	0.752033	1.68416	up	1.99089e-07	1.0705e-06
25938	HEATR5A	HEAT repeat containing 5A	6.50216	6.56788	6.60502	5.66436	5.68013	5.63166	1.8656	0.899637	1.8656	up	6.25268e-09	5.31747e-08
81628	TSC22D4	TSC22 domain family member 4	8.18363	8.22994	8.28904	5.88833	6.10465	5.93655	4.78226	2.25769	4.78226	up	4.23368e-14	4.46415e-12
55672	NBPF1	neuroblastoma breakpoint family member 1	8.126	7.93997	8.17387	8.62209	8.66033	8.80578	-1.53275	-0.61612	1.53275	down	3.35087e-07	1.68987e-06
51585	PCF11	PCF11 cleavage and polyadenylation factor subunit	4.60674	4.17471	4.66313	7.20725	7.22618	7.18294	-6.6067	-2.72393	6.6067	down	2.0274e-12	8.34468e-11
23708	GSPT2	G1 to S phase transition 2	5.65926	5.42316	5.30867	7.21035	7.27312	7.12936	-3.34169	-1.74058	3.34169	down	3.91141e-11	8.10914e-10
950	SCARB2	scavenger receptor class B, member 2	8.56315	8.54514	8.63798	7.53686	7.48301	7.53686	2.08953	1.06318	2.08953	up	1.01854e-11	2.78385e-10
9847	C2CD5	C2 calcium-dependent domain containing 5	6.06076	6.11416	6.0659	6.76049	6.88413	7.12529	-1.79381	-0.84303	1.79381	down	2.0322e-07	1.09091e-06
4702	NDUFA8	NADH:ubiquinone oxidoreductase subunit A8	10.2914	10.3099	10.3764	11.0513	11.0643	11.0049	-1.64069	-0.714303	1.64069	down	2.16946e-11	5.10787e-10
55364	IMPACT	impact RWD domain protein	6.09076	6.14467	5.90265	6.68606	6.80752	6.89851	-1.68335	-0.751337	1.68335	down	4.41696e-07	2.16048e-06
64897	C12orf43	chromosome 12 open reading frame 43	4.86051	5.09558	5.38922	6.65552	6.45692	6.58045	-2.73055	-1.44919	2.73055	down	8.87606e-09	7.17715e-08
9284	NPIPA1	nuclear pore complex interacting protein family member A1	7.50469	7.41691	7.48382	6.4757	6.59842	6.4392	1.95076	0.964033	1.95076	up	1.02531e-09	1.17871e-08
10349	ABCA10	ATP binding cassette subfamily A member 10	5.62562	5.57637	5.56179	6.38101	6.2898	6.44144	-1.72049	-0.782823	1.72049	down	6.56755e-08	4.05114e-07
54949	SDHAF2	succinate dehydrogenase complex assembly factor 2	7.72991	7.70876	7.69789	8.58707	8.63868	8.5525	-1.84109	-0.880563	1.84109	down	6.36135e-11	1.18877e-09
7026	NR2F2	nuclear receptor subfamily 2 group F member 2	9.00548	9.01215	9.06177	10.2158	10.2064	10.2381	-2.28725	-1.19361	2.28725	down	5.35721e-14	5.2809e-12
4088	SMAD3	SMAD family member 3	9.27484	9.23444	9.25322	8.52608	8.52498	8.44265	1.68911	0.756263	1.68911	up	1.29859e-10	2.14111e-09
26277	TINF2	TERF1 (TRF1)-interacting nuclear factor 2	8.69301	8.62354	8.72255	7.9915	8.05022	8.0408	1.57156	0.652193	1.57156	up	2.81505e-09	2.74248e-08
3164	NR4A1	nuclear receptor subfamily 4 group A member 1	6.69891	7.53274	7.71151	4.72189	4.79914	4.79496	5.82553	2.54239	5.82553	up	3.68101e-09	3.4207e-08
7110	TMF1	TATA element modulatory factor 1	6.58038	6.5801	6.63684	5.47837	5.64621	5.57368	2.0463	1.03302	2.0463	up	2.19874e-09	2.22397e-08
84288	EFCAB2	EF-hand calcium binding domain 2	4.02892	4.0972	4.12251	5.15131	4.99868	5.39709	-2.14278	-1.09948	2.14278	down	5.1729e-08	3.28914e-07
55159	RFWD3	ring finger and WD repeat domain 3	5.84823	5.69693	5.77961	6.64451	6.73829	6.5032	-1.80718	-0.853743	1.80718	down	6.50957e-08	4.01917e-07
56288	PARD3	par-3 family cell polarity regulator	5.3688	4.91075	4.8473	5.92324	5.93226	5.58462	-1.70656	-0.77109	1.70656	down	5.51914e-05	0.000166681
1052	CEBPD	CCAAT/enhancer binding protein (C/EBP), delta	6.01022	5.94764	5.88019	6.75188	6.58345	6.65154	-1.64293	-0.716273	1.64293	down	1.83848e-07	9.9702e-07
90835	CCDC189	coiled-coil domain containing 189	4.1467	4.09152	3.99925	4.64024	4.72788	4.75632	-1.54648	-0.62899	1.54648	down	2.84525e-06	1.13778e-05
3976	LIF	leukemia inhibitory factor	7.54635	7.37749	7.46495	6.83368	6.90098	6.83555	1.52224	0.606193	1.52224	up	1.87015e-07	1.01321e-06
5194	PEX13	peroxisomal biogenesis factor 13	6.05812	6.04509	6.03881	6.59842	6.88859	6.62506	-1.57645	-0.656683	1.57645	down	1.8471e-06	7.71511e-06
25914	RTTN	rotatin	9.82095	9.74078	9.80869	8.99627	9.09137	8.87519	1.74416	0.80253	1.74416	up	7.76553e-10	9.35513e-09
811	CALR	calreticulin	8.54261	8.46307	8.58793	7.7059	7.68658	7.67149	1.79404	0.843213	1.79404	up	2.19891e-10	3.31868e-09
64789	EXO5	exonuclease 5	3.97975	4.1792	3.90188	6.84774	6.86156	6.57267	-6.68246	-2.74038	6.68246	down	5.70315e-13	3.28497e-11
23787	MTCH1	mitochondrial carrier 1	6.29506	6.23481	6.23121	5.53033	5.28859	5.61902	1.71045	0.77438	1.71045	up	7.47933e-07	3.44744e-06
4091	SMAD6	SMAD family member 6	5.66656	5.74374	5.53691	7.08624	7.04776	7.15991	-2.73	-1.4489	2.73	down	3.90559e-11	8.10276e-10
23659	PLA2G15	phospholipase A2 group XV	7.48299	7.36901	7.33417	6.82158	6.75583	6.66576	1.56663	0.647667	1.56663	up	1.72731e-07	9.44039e-07
474384	F8A3	coagulation factor VIII-associated 3	8.94464	8.90247	9.0778	9.68653	9.58038	9.58038	-1.55919	-0.640793	1.55919	down	9.58023e-09	7.63945e-08
5307	PITX1	paired-like homeodomain 1	6.48822	6.56753	6.56891	7.17584	7.30388	7.11963	-1.57815	-0.65823	1.57815	down	1.74878e-07	9.54178e-07
10458	BAIAP2	BAI1-associated protein 2	8.05107	8.01625	8.05483	7.13213	7.14852	7.19123	1.84475	0.883423	1.84475	up	1.72297e-10	2.7055e-09
9229	DLGAP1	discs, large (Drosophila) homolog-associated protein 1	4.20354	4.52788	4.03642	4.97082	4.8473	4.83784	-1.54689	-0.629373	1.54689	down	7.9062e-05	0.000231416
3299	HSF4	heat shock transcription factor 4	5.39826	5.27985	4.91225	4.33864	4.30744	4.34701	1.8223	0.865757	1.8223	up	2.5468e-06	1.03179e-05
81857	MED25	mediator complex subunit 25	5.71417	5.35989	5.24525	4.57619	4.27225	4.46879	2.00096	1.00069	2.00096	up	1.12657e-06	4.95457e-06
54800	KLHL24	kelch like family member 24	10.282	10.1509	10.2023	7.94815	7.94453	7.76554	5.01294	2.32566	5.01294	up	1.83878e-15	3.94258e-13
9203	ZMYM3	zinc finger, MYM-type 3	6.58831	6.49225	6.55872	5.98053	5.8841	5.68214	1.6217	0.697503	1.6217	up	1.15161e-06	5.05559e-06
23195	MDN1	midasin AAA ATPase 1	8.81737	8.74191	8.81417	9.49171	9.41295	9.3493	-1.54418	-0.626837	1.54418	down	3.81796e-09	3.52044e-08
652966	SNORD10	small nucleolar RNA, C/D box 10	9.04723	9.03586	9.11508	6.83556	6.9158	6.89495	4.54397	2.18395	4.54397	up	1.12759e-15	2.69693e-13
317671	RFESD	Rieske (Fe-S) domain containing	4.54378	4.59077	4.58319	5.34804	5.30653	5.27141	-1.66564	-0.73608	1.66564	down	2.25106e-07	1.19434e-06
286122	C8orf31	chromosome 8 open reading frame 31	3.94871	4.38774	3.96462	4.78543	4.72824	4.83729	-1.6058	-0.683297	1.6058	down	3.15694e-05	0.000100146
115106	HAUS1	HAUS augmin like complex subunit 1	9.29492	9.32645	9.35362	10.1219	10.1055	10.0704	-1.71034	-0.774283	1.71034	down	1.44785e-11	3.69981e-10
197131	UBR1	ubiquitin protein ligase E3 component n-recognin 1	6.93208	6.56325	6.58148	7.66573	7.7257	7.61336	-1.967	-0.975993	1.967	down	4.24759e-08	2.7681e-07
11102	RPP14	ribonuclease P/MRP 14kDa subunit	5.4636	5.26466	5.07043	6.55286	6.42886	6.63758	-2.41753	-1.27354	2.41753	down	7.55586e-09	6.2522e-08
2643	GCH1	GTP cyclohydrolase 1	8.96952	9.01498	9.05952	8.4663	8.24766	8.39903	1.56231	0.643677	1.56231	up	2.85152e-08	1.95237e-07
1032	CDKN2D	cyclin-dependent kinase inhibitor 2D (p19, inhibits CDK4)	9.28953	9.24919	9.2683	7.49727	7.46205	7.48361	3.45343	1.78803	3.45343	up	2.65204e-15	5.17543e-13
54741	LEPROT	leptin receptor overlapping transcript	8.2505	8.18631	8.30031	9.01896	9.02354	8.90547	-1.66665	-0.73695	1.66665	down	1.27069e-09	1.40521e-08
6950	TCP1	t-complex 1	8.18493	7.93003	8.12647	8.94488	8.85978	8.71864	-1.69422	-0.760623	1.69422	down	6.02034e-08	3.75076e-07
1645	AKR1C1	aldo-keto reductase family 1, member C1	5.80023	5.64227	5.70864	4.99102	4.85137	5.15898	1.64329	0.71659	1.64329	up	2.51971e-06	1.02177e-05
221143	N6AMT2	N-6 adenine-specific DNA methyltransferase 2 (putative)	6.33288	6.32723	6.31499	7.6855	7.70514	7.65913	-2.56369	-1.35822	2.56369	down	2.75372e-12	1.0376e-10
2992	GYG1	glycogenin 1	8.28803	8.3555	8.31657	9.33383	9.35348	9.39889	-2.05913	-1.04203	2.05913	down	1.96863e-12	8.13693e-11
89122	TRIM4	tripartite motif containing 4	6.51674	6.6612	6.471	7.51051	7.5404	7.30645	-1.8697	-0.902807	1.8697	down	2.02969e-08	1.45841e-07
677837	SNORA60	small nucleolar RNA, H/ACA box 60	5.73381	5.72744	6.09119	6.96929	7.10457	7.03083	-2.27219	-1.18408	2.27219	down	9.76036e-09	7.76257e-08
9825	SPATA2	spermatogenesis associated 2	6.45596	6.53524	6.46419	5.88498	5.83346	5.84858	1.54698	0.629457	1.54698	up	3.57521e-07	1.79057e-06
49854	ZBTB21	zinc finger and BTB domain containing 21	7.118	7.15871	7.16048	8.21167	8.20716	8.16083	-2.06693	-1.04749	2.06693	down	1.66638e-11	4.1422e-10
4522	MTHFD1	methylenetetrahydrofolate dehydrogenase (NADP+ dependent) 1, methenyltetrahydrofolate cyclohydrolase, formyltetrahydrofolate synthetase	9.02179	9.04533	9.09923	10.0156	9.98063	9.9658	-1.90777	-0.931887	1.90777	down	2.52014e-12	9.76781e-11
7170	TPM3	tropomyosin 3	4.19907	4.4888	3.99876	4.8269	5.00846	5.0052	-1.64487	-0.717977	1.64487	down	2.49428e-05	8.07778e-05
163859	SDE2	SDE2 telomere maintenance homolog (S. pombe)	7.28476	7.00229	7.25764	5.82758	6.03732	5.82352	2.43754	1.28542	2.43754	up	1.64824e-09	1.74568e-08
8546	AP3B1	adaptor-related protein complex 3, beta 1 subunit	8.40896	8.3469	8.49961	9.04487	9.09255	9.02344	-1.55308	-0.63513	1.55308	down	5.73146e-09	4.93498e-08
10730	YME1L1	YME1 like 1 ATPase	5.91028	6.01657	6.10612	4.45346	4.50398	4.72662	2.73139	1.44964	2.73139	up	6.40793e-10	7.97977e-09
54874	FNBP1L	formin binding protein 1-like	6.94035	6.9799	7.02793	6.25444	6.33806	6.08548	1.68966	0.756733	1.68966	up	1.31021e-07	7.41599e-07
1786	DNMT1	DNA (cytosine-5-)-methyltransferase 1	8.56972	8.54394	8.69002	9.30912	9.34409	9.2731	-1.63302	-0.707543	1.63302	down	1.17686e-09	1.31667e-08
56975	FAM20C	family with sequence similarity 20 member C	7.43126	7.42049	7.42967	8.11403	8.12931	8.17187	-1.63724	-0.711263	1.63724	down	1.4956e-09	1.61256e-08
677805	SNORA18	small nucleolar RNA, H/ACA box 18	8.03071	8.05367	8.09485	7.43001	7.31096	7.35112	1.61969	0.695713	1.61969	up	5.84446e-09	5.01969e-08
53938	PPIL3	peptidylprolyl isomerase like 3	9.57065	9.64447	9.69853	8.7881	8.78681	8.71269	1.83445	0.87535	1.83445	up	3.81332e-11	7.96048e-10
84901	NFATC2IP	nuclear factor of activated T-cells, cytoplasmic, calcineurin-dependent 2 interacting protein	7.36601	7.50384	7.52768	8.42724	8.41846	8.3608	-1.91365	-0.936323	1.91365	down	2.41826e-10	3.60533e-09
57187	THOC2	THO complex 2	6.23067	6.16981	6.2646	7.23643	7.34513	7.43602	-2.16971	-1.1175	2.16971	down	3.89188e-10	5.3218e-09
11146	GLMN	glomulin, FKBP associated protein	7.0958	7.13987	7.26803	8.15127	7.93477	8.11032	-1.8629	-0.897553	1.8629	down	5.29077e-09	4.62515e-08
5890	RAD51B	RAD51 paralog B	4.74044	4.73138	4.77494	5.61612	5.74915	5.56163	-1.85752	-0.89338	1.85752	down	4.33141e-08	2.8171e-07
3376	IARS	isoleucyl-tRNA synthetase	10.679	10.7452	10.6098	11.3281	11.2482	11.266	-1.51866	-0.602803	1.51866	down	6.98418e-10	8.53973e-09
138199	CARNMT1	carnosine N-methyltransferase 1	4.54762	4.32402	4.83309	5.08102	5.27627	5.18428	-1.52867	-0.61228	1.52867	down	0.000128283	0.000359575
90355	C5orf30	chromosome 5 open reading frame 30	9.1888	9.28833	9.249	8.38345	8.37562	8.46946	1.78081	0.832533	1.78081	up	9.76823e-11	1.69614e-09
7799	PRDM2	PR domain containing 2, with ZNF domain	6.32988	6.35834	6.13761	7.22142	7.15142	7.1476	-1.86374	-0.898203	1.86374	down	1.05959e-08	8.30422e-08
375748	ERCC6L2	excision repair cross-complementation group 6 like 2	5.61083	5.31881	5.63443	6.47101	6.31078	6.31078	-1.79357	-0.842833	1.79357	down	4.99123e-07	2.40637e-06
100533106	ZHX1-C8orf76	ZHX1-C8orf76 readthrough	7.25854	7.04526	7.17464	6.54943	6.54449	6.4482	1.56422	0.64544	1.56422	up	3.77155e-07	1.8755e-06
90007	MIDN	midnolin	8.71428	8.57747	8.67781	7.11114	7.09506	6.96311	3.03161	1.60008	3.03161	up	5.07699e-13	3.04503e-11
53981	CPSF2	cleavage and polyadenylation specific factor 2	8.53632	8.43633	8.50519	9.31719	9.4054	9.31619	-1.80706	-0.853647	1.80706	down	6.18974e-11	1.16299e-09
54978	SLC35F6	solute carrier family 35 member F6	7.39219	7.18466	7.42029	8.56085	8.56016	8.45446	-2.28592	-1.19278	2.28592	down	8.94882e-11	1.57055e-09
1503	CTPS1	CTP synthase 1	7.53579	7.31331	7.42995	8.8712	8.98234	8.82203	-2.7616	-1.46551	2.7616	down	4.05331e-12	1.37894e-10
10893	MMP24	matrix metallopeptidase 24 (membrane-inserted)	7.6996	7.81225	7.69165	6.91023	6.89772	6.95298	1.75831	0.81419	1.75831	up	2.15583e-09	2.18394e-08
3977	LIFR	leukemia inhibitory factor receptor alpha	5.11487	4.88368	5.22825	4.45225	4.29867	4.31561	1.64728	0.72009	1.64728	up	4.77991e-06	1.81222e-05
113251	LARP4	La ribonucleoprotein domain family member 4	5.80961	5.69243	5.677	7.3289	7.23962	7.40767	-3.02944	-1.59905	3.02944	down	6.68873e-12	2.012e-10
55556	ENOSF1	enolase superfamily member 1	8.14857	8.08498	8.1139	8.84825	8.83022	8.74202	-1.61442	-0.691013	1.61442	down	1.37652e-09	1.50527e-08
132864	CPEB2	cytoplasmic polyadenylation element binding protein 2	5.12959	5.37495	4.95798	4.35963	4.50558	4.51354	1.61842	0.69459	1.61842	up	1.41739e-05	4.8421e-05
5310	PKD1	polycystic kidney disease 1 (autosomal dominant)	7.87459	7.89219	7.98789	7.19149	7.33887	7.17805	1.60446	0.682087	1.60446	up	3.6641e-08	2.43024e-07
55788	LMBRD1	LMBR1 domain containing 1	9.0706	9.128	8.92984	8.22352	8.19634	8.19633	1.78685	0.837417	1.78685	up	5.20452e-10	6.722e-09
3912	LAMB1	laminin subunit beta 1	7.26585	7.25574	7.26898	5.67475	5.66767	5.54049	3.10778	1.63589	3.10778	up	2.35766e-12	9.34671e-11
2669	GEM	GTP binding protein overexpressed in skeletal muscle	4.79914	4.34768	4.91044	3.7477	3.64786	3.68445	1.98951	0.992417	1.98951	up	1.74179e-06	7.31525e-06
254102	EHBP1L1	EH domain binding protein 1 like 1	7.89158	7.87521	7.973	7.25014	7.39249	7.07894	1.5941	0.67274	1.5941	up	3.72677e-07	1.85676e-06
147912	SIX5	SIX homeobox 5	6.98347	6.59218	6.96069	7.48211	7.55505	7.42075	-1.55889	-0.640523	1.55889	down	8.12545e-06	2.92781e-05
3184	HNRNPD	heterogeneous nuclear ribonucleoprotein D	9.72704	9.77674	9.89301	10.5712	10.6585	10.538	-1.72942	-0.790287	1.72942	down	2.44707e-10	3.63723e-09
11007	CCDC85B	coiled-coil domain containing 85B	10.3483	10.3466	10.4306	9.57095	9.61573	9.41967	1.78965	0.839677	1.78965	up	2.25161e-10	3.38619e-09
50856	CLEC4A	C-type lectin domain family 4, member A	5.23749	4.85971	5.0579	3.88887	3.83222	3.59059	2.43031	1.28114	2.43031	up	2.30545e-08	1.6288e-07
57670	KIAA1549	KIAA1549	5.16778	5.07243	5.2037	5.94134	6.02482	5.83351	-1.72339	-0.785253	1.72339	down	2.20528e-07	1.17323e-06
9039	UBA3	ubiquitin-like modifier activating enzyme 3	7.398	7.5061	7.54949	8.36487	8.30372	8.20842	-1.75055	-0.807807	1.75055	down	3.20739e-09	3.06256e-08
3098	HK1	hexokinase 1	8.80595	8.80595	8.91594	7.88783	7.89328	7.85528	1.95046	0.963817	1.95046	up	2.64384e-11	5.99448e-10
51155	HN1	hematological and neurological expressed 1	10.6036	10.6332	10.6222	9.6413	9.56435	9.6832	1.9863	0.990087	1.9863	up	1.01834e-12	5.03021e-11
182	JAG1	jagged 1	8.19736	8.19505	8.19081	7.59004	7.53406	7.44579	1.5923	0.67111	1.5923	up	7.77167e-09	6.40832e-08
81847	RNF146	ring finger protein 146	7.49213	7.47782	7.34535	8.72985	8.70701	8.68777	-2.41124	-1.26978	2.41124	down	2.53448e-12	9.76781e-11
9497	SLC4A7	solute carrier family 4, sodium bicarbonate cotransporter, member 7	10.7485	10.7616	10.6495	8.82986	8.79938	8.70024	3.84606	1.94338	3.84606	up	1.43647e-15	3.18961e-13
6809	STX3	syntaxin 3	8.64509	8.61006	8.63601	7.71703	7.7618	7.57909	1.92441	0.944413	1.92441	up	1.67519e-10	2.64531e-09
55145	THAP1	THAP domain containing, apoptosis associated protein 1	7.3596	7.54401	7.46653	6.41028	6.44552	6.47591	2.01784	1.01281	2.01784	up	6.53028e-10	8.10346e-09
26953	RANBP6	RAN binding protein 6	6.23466	6.46561	6.4404	7.78494	7.70012	7.84276	-2.63119	-1.39572	2.63119	down	4.54831e-11	9.13505e-10
388536	ZNF790	zinc finger protein 790	4.12251	3.90472	3.92368	5.55886	5.30288	5.63315	-2.85731	-1.51466	2.85731	down	1.14418e-09	1.28662e-08
55450	CAMK2N1	calcium/calmodulin-dependent protein kinase II inhibitor 1	8.51082	8.35094	8.49637	6.45341	6.32974	6.32288	4.23991	2.08403	4.23991	up	4.72345e-14	4.83752e-12
9638	FEZ1	fasciculation and elongation protein zeta 1	6.468	6.18458	6.18127	5.45974	5.60326	5.59662	1.65261	0.724743	1.65261	up	1.87701e-06	7.82584e-06
55508	SLC35E3	solute carrier family 35 member E3	7.22626	7.22969	7.06387	8.117	8.2086	8.15155	-1.98038	-0.985777	1.98038	down	3.07263e-10	4.37632e-09
5270	SERPINE2	serpin peptidase inhibitor, clade E (nexin, plasminogen activator inhibitor type 1), member 2	7.53122	7.43657	7.39982	8.35879	8.32636	8.22396	-1.79896	-0.847167	1.79896	down	1.05736e-09	1.20918e-08
84206	MEX3B	mex-3 RNA binding family member B	6.12553	6.25444	6.27213	4.93509	5.10196	4.95166	2.33129	1.22113	2.33129	up	1.09466e-09	1.24422e-08
2657	GDF1	growth differentiation factor 1	7.94688	8.0253	8.12456	7.25993	7.14307	7.12263	1.81131	0.857037	1.81131	up	2.91584e-09	2.8257e-08
899	CCNF	cyclin F	7.2128	7.12783	7.23167	8.19172	8.09133	8.04414	-1.88988	-0.918297	1.88988	down	4.89312e-10	6.37862e-09
116540	MRPL53	mitochondrial ribosomal protein L53	5.7765	5.46452	5.81706	6.5376	6.34711	6.46151	-1.69668	-0.762713	1.69668	down	2.14786e-06	8.84514e-06
3005	H1F0	H1 histone family member 0	9.17122	9.27998	9.13376	8.39045	8.40505	8.47262	1.70797	0.77228	1.70797	up	5.30991e-10	6.84685e-09
400793	C1orf226	chromosome 1 open reading frame 226	6.13636	5.96527	5.61669	6.7742	6.8589	6.80707	-1.87551	-0.907283	1.87551	down	1.02037e-06	4.53891e-06
10643	IGF2BP3	insulin like growth factor 2 mRNA binding protein 3	9.96388	9.93364	10.0062	9.24346	9.26747	9.21569	1.65372	0.725717	1.65372	up	4.85931e-11	9.5975e-10
440292	LOC440292	COMM domain-containing protein 4-like	9.17933	9.09619	9.14326	9.97555	9.96088	9.88709	-1.74301	-0.80158	1.74301	down	3.53292e-11	7.51104e-10
5723	PSPH	phosphoserine phosphatase	7.25048	7.24201	7.28424	7.83049	7.86769	8.07944	-1.58773	-0.666963	1.58773	down	1.33664e-07	7.55472e-07
3337	DNAJB1	DnaJ heat shock protein family (Hsp40) member B1	12.2547	12.3004	12.3181	9.6672	9.64537	9.54226	6.37652	2.67277	6.37652	up	2.16057e-18	3.96254e-15
2026	ENO2	enolase 2 (gamma, neuronal)	10.6597	10.7027	10.7153	7.86938	7.83923	7.59694	7.58984	2.92407	7.58984	up	3.84221e-16	1.19612e-13
402778	IFITM10	interferon induced transmembrane protein 10	5.31371	5.01791	5.02968	6.06226	6.16481	6.05672	-1.9645	-0.974163	1.9645	down	7.16163e-08	4.3763e-07
399664	MEX3D	mex-3 RNA binding family member D	10.1182	10.1401	10.1205	9.46811	9.43781	9.53726	1.56396	0.645207	1.56396	up	2.23378e-10	3.36612e-09
79796	ALG9	ALG9, alpha-1,2-mannosyltransferase	5.34276	4.75194	5.29069	5.83481	5.8347	5.56856	-1.53428	-0.61756	1.53428	down	0.000535887	0.00133242
8370	HIST2H4A	histone cluster 2, H4a	5.70997	5.51352	5.44304	6.48065	6.55967	6.5275	-1.9549	-0.967097	1.9549	down	1.99695e-08	1.43778e-07
11015	KDELR3	KDEL (Lys-Asp-Glu-Leu) endoplasmic reticulum protein retention receptor 3	8.49629	8.48947	8.54397	7.70317	7.81286	7.74752	1.68809	0.755393	1.68809	up	7.58465e-10	9.17384e-09
2195	FAT1	FAT atypical cadherin 1	9.1373	9.18354	9.14652	9.8673	9.81184	9.92911	-1.63993	-0.71363	1.63993	down	1.63802e-10	2.59917e-09
5522	PPP2R2C	protein phosphatase 2 regulatory subunit B, gamma	5.94654	5.6868	5.94667	4.74796	4.49898	4.34811	2.5111	1.32832	2.5111	up	1.50133e-08	1.11915e-07
1583	CYP11A1	cytochrome P450, family 11, subfamily A, polypeptide 1	3.76156	3.6164	3.94107	4.59179	4.43533	4.41121	-1.63177	-0.706433	1.63177	down	5.30585e-06	1.99141e-05
58494	JAM2	junctional adhesion molecule 2	6.93147	6.8869	7.0291	4.74807	5.0164	4.95689	4.11826	2.04204	4.11826	up	2.94029e-12	1.0877e-10
4116	MAGOH	mago homolog, exon junction complex core component	8.51399	8.39771	8.452	9.2251	9.2949	9.20975	-1.7275	-0.788683	1.7275	down	2.00008e-10	3.06578e-09
8761	PABPC4	poly(A) binding protein, cytoplasmic 4 (inducible form)	8.51051	8.43514	8.58276	9.20785	9.22993	9.13932	-1.60536	-0.682897	1.60536	down	2.31312e-09	2.32168e-08
57222	ERGIC1	endoplasmic reticulum-golgi intermediate compartment 1	5.52472	5.73183	5.49707	4.79901	4.89619	4.93108	1.6348	0.709113	1.6348	up	1.61092e-06	6.81276e-06
64412	GZF1	GDNF-inducible zinc finger protein 1	4.45683	4.55975	4.43533	5.10524	5.05753	5.18584	-1.54996	-0.632233	1.54996	down	2.44747e-06	9.95411e-06
55014	STX17	syntaxin 17	6.5942	6.5942	6.48309	7.16334	7.18773	7.12809	-1.51841	-0.602557	1.51841	down	2.08186e-07	1.11498e-06
56916	SMARCAD1	SWI/SNF-related, matrix-associated actin-dependent regulator of chromatin, subfamily a, containing DEAD/H box 1	3.82987	3.92108	4.03642	4.80103	4.59773	4.62071	-1.67485	-0.744033	1.67485	down	1.30923e-06	5.66576e-06
80204	FBXO11	F-box protein 11	5.85655	5.89109	5.89956	6.45778	6.47645	6.50016	-1.51124	-0.59573	1.51124	down	5.32573e-07	2.54945e-06
64783	RBM15	RNA binding motif protein 15	9.31173	9.2527	9.28193	8.66063	8.66063	8.6434	1.5446	0.627233	1.5446	up	5.93994e-10	7.48748e-09
8473	OGT	O-linked N-acetylglucosamine (GlcNAc) transferase	9.00619	9.05561	9.08003	8.39058	8.31734	8.38003	1.60729	0.684627	1.60729	up	6.77874e-10	8.35363e-09
26128	KIF1BP	KIF1 binding protein	8.48775	8.57373	8.51849	9.11464	9.25032	9.23352	-1.5942	-0.672837	1.5942	down	2.50804e-09	2.48429e-08
494143	CHAC2	ChaC, cation transport regulator homolog 2 (E. coli)	5.60523	5.64294	5.64147	7.56195	7.51735	7.5745	-3.78787	-1.92139	3.78787	down	1.04731e-13	9.00895e-12
6469	SHH	sonic hedgehog	5.73316	5.75208	5.89708	5.08751	4.72738	5.07243	1.77974	0.831667	1.77974	up	1.57715e-06	6.68437e-06
2679	GGT3P	gamma-glutamyltransferase 3 pseudogene	9.7923	9.70791	9.82035	8.56008	8.60966	8.5191	2.3143	1.21057	2.3143	up	5.26816e-13	3.12623e-11
55332	DRAM1	DNA damage regulated autophagy modulator 1	4.63618	4.62245	4.27061	5.44834	5.17364	5.14675	-1.67771	-0.746497	1.67771	down	1.58651e-05	5.36058e-05
93474	ZNF670	zinc finger protein 670	5.22416	5.43229	5.28993	6.08297	5.95031	6.08769	-1.65274	-0.724863	1.65274	down	6.67953e-07	3.11687e-06
55425	GPALPP1	GPALPP motifs containing 1	5.3338	5.17695	5.27115	5.85464	5.96248	5.79582	-1.52663	-0.610347	1.52663	down	3.5515e-06	1.38836e-05
387496	RASL11A	RAS-like, family 11, member A	5.01364	4.98193	5.03458	6.35697	6.09542	6.01734	-2.2138	-1.14653	2.2138	down	1.0741e-08	8.39573e-08
7572	ZNF24	zinc finger protein 24	5.63376	5.48522	5.3466	6.17783	6.33806	6.10642	-1.64594	-0.71891	1.64594	down	2.34361e-06	9.56986e-06
6483	ST3GAL2	ST3 beta-galactoside alpha-2,3-sialyltransferase 2	6.51188	6.34777	6.57706	7.23761	7.20037	7.09463	-1.62297	-0.698633	1.62297	down	2.63554e-07	1.36999e-06
57620	STIM2	stromal interaction molecule 2	4.34133	4.42621	4.59179	5.62903	5.74322	5.70795	-2.36246	-1.24029	2.36246	down	2.04806e-09	2.08988e-08
2040	STOM	stomatin	5.27856	5.1366	4.92578	4.3917	4.31698	4.04825	1.81672	0.861337	1.81672	up	2.65038e-06	1.06901e-05
51663	ZFR	zinc finger RNA binding protein	9.87463	9.95535	9.88839	10.7639	10.8117	10.7435	-1.82371	-0.86688	1.82371	down	2.95618e-12	1.08777e-10
79896	THNSL1	threonine synthase like 1	5.33395	4.98997	5.2298	7.28856	7.26033	7.25128	-4.23438	-2.08215	4.23438	down	2.78424e-12	1.04609e-10
6513	SLC2A1	solute carrier family 2 (facilitated glucose transporter), member 1	8.79337	8.79337	8.85788	7.84593	7.813	7.6664	2.05589	1.03976	2.05589	up	5.17748e-11	1.00688e-09
118	ADD1	adducin 1	8.84866	8.75731	8.73106	9.50173	9.54062	9.43718	-1.64054	-0.714167	1.64054	down	6.48134e-10	8.04781e-09
84124	ZNF394	zinc finger protein 394	6.98554	6.99125	6.98211	6.10574	6.16344	6.03317	1.84743	0.885517	1.84743	up	3.57715e-09	3.34399e-08
116150	NUS1	NUS1 dehydrodolichyl diphosphate synthase subunit	6.75295	6.72958	6.75651	6.1598	6.08147	6.23242	1.50363	0.58845	1.50363	up	6.99744e-07	3.24822e-06
6091	ROBO1	roundabout guidance receptor 1	6.23935	6.46578	6.27195	6.98751	6.97818	6.97606	-1.5745	-0.65489	1.5745	down	4.41734e-07	2.16048e-06
8061	FOSL1	FOS-like antigen 1	7.70667	7.51228	7.63943	6.67932	6.82006	6.59166	1.89533	0.922447	1.89533	up	8.90053e-09	7.19397e-08
100131454	DBIL5P	diazepam binding inhibitor-like 5, pseudogene	4.06235	3.95616	3.68474	4.43533	4.5679	4.51975	-1.52264	-0.606577	1.52264	down	3.64908e-05	0.000114125
3652	IPP	intracisternal A particle-promoted polypeptide	5.98007	5.83597	6.16821	6.71724	6.74131	6.72156	-1.66089	-0.731953	1.66089	down	6.65731e-07	3.1072e-06
1743	DLST	dihydrolipoamide S-succinyltransferase (E2 component of 2-oxo-glutarate complex)	7.17653	7.06497	7.10402	8.01563	8.03588	8.0666	-1.89763	-0.924197	1.89763	down	1.85885e-10	2.8888e-09
4792	NFKBIA	nuclear factor of kappa light polypeptide gene enhancer in B-cells inhibitor, alpha	9.48983	9.5285	9.5175	10.2772	10.2964	10.1991	-1.67673	-0.745647	1.67673	down	3.66809e-11	7.73137e-10
157680	VPS13B	vacuolar protein sorting 13 homolog B (yeast)	6.42556	6.16344	6.27199	7.50788	7.65515	7.30034	-2.29866	-1.20079	2.29866	down	5.68797e-09	4.90764e-08
54704	PDP1	pyruvate dehyrogenase phosphatase catalytic subunit 1	6.22964	6.19047	6.38478	5.42316	5.36805	5.10035	1.96035	0.97111	1.96035	up	1.17925e-07	6.76259e-07
25973	PARS2	prolyl-tRNA synthetase 2, mitochondrial (putative)	5.51627	5.6032	5.30372	6.44367	6.33806	6.38093	-1.88316	-0.913157	1.88316	down	7.56319e-08	4.58172e-07
152579	SCFD2	sec1 family domain containing 2	5.58492	5.66742	5.74625	6.40122	6.28784	6.26699	-1.57188	-0.652487	1.57188	down	8.92135e-07	4.02971e-06
6615	SNAI1	snail family zinc finger 1	6.21269	6.19661	6.16722	5.30793	5.54134	5.42886	1.7007	0.76613	1.7007	up	2.27952e-07	1.20699e-06
112487	DTD2	D-tyrosyl-tRNA deacylase 2 (putative)	7.7045	7.73779	7.79642	9.03284	8.88708	8.82915	-2.2503	-1.17012	2.2503	down	1.93227e-11	4.65562e-10
9976	CLEC2B	C-type lectin domain family 2, member B	5.45851	5.29033	5.35192	4.66934	4.61586	4.50663	1.70485	0.769643	1.70485	up	4.0615e-07	2.00418e-06
100529145	TEN1-CDK3	TEN1-CDK3 readthrough (NMD candidate)	4.41664	4.2711	4.43295	4.97103	5.07045	5.18636	-1.62719	-0.702383	1.62719	down	1.87457e-06	7.81818e-06
29957	SLC25A24	solute carrier family 25 (mitochondrial carrier; phosphate carrier), member 24	4.77597	4.96232	4.76635	5.49135	5.65021	5.60102	-1.67711	-0.74598	1.67711	down	7.70623e-07	3.5383e-06
54989	ZNF770	zinc finger protein 770	8.87959	8.944	8.90592	9.60104	9.45363	9.55239	-1.54312	-0.62585	1.54312	down	3.12655e-09	2.99558e-08
1075	CTSC	cathepsin C	9.18518	9.13508	9.21191	8.21497	8.24876	8.15176	1.96187	0.972227	1.96187	up	1.12623e-11	3.00725e-10
4151	MB	myoglobin	6.91858	6.9253	6.79023	6.01022	6.1464	6.55363	1.55972	0.641287	1.55972	up	6.38696e-05	0.0001904
5671	PSG3	pregnancy specific beta-1-glycoprotein 3	7.72517	7.73775	7.71661	6.9559	6.88077	6.73977	1.82475	0.867697	1.82475	up	3.44291e-09	3.24126e-08
25873	RPL36	ribosomal protein L36	9.8647	9.80049	9.99918	9.05165	9.15553	9.03437	1.75031	0.807607	1.75031	up	8.29579e-10	9.89065e-09
10130	PDIA6	protein disulfide isomerase family A member 6	11.4568	11.5055	11.586	10.9703	10.9081	10.8888	1.50911	0.5937	1.50911	up	6.11589e-10	7.67175e-09
1028	CDKN1C	cyclin-dependent kinase inhibitor 1C (p57, Kip2)	9.39343	9.25278	9.45498	6.00072	6.18208	6.05352	9.76954	3.28829	9.76954	up	2.08851e-16	7.34843e-14
23670	TMEM2	transmembrane protein 2	5.6474	5.54643	5.75408	6.28493	6.2748	6.18492	-1.51458	-0.598913	1.51458	down	2.99418e-06	1.19121e-05
127018	LYPLAL1	lysophospholipase-like 1	5.60503	5.63845	5.49978	6.80177	6.48281	6.7024	-2.11585	-1.08124	2.11585	down	1.23758e-08	9.49425e-08
147172	LRRC37BP1	leucine rich repeat containing 37B pseudogene 1	4.52475	4.76748	4.66313	5.26521	5.30346	5.2224	-1.52827	-0.611903	1.52827	down	6.30275e-06	2.32224e-05
25816	TNFAIP8	TNF alpha induced protein 8	4.8116	4.80918	4.72662	3.79269	4.2315	4.0369	1.69596	0.762103	1.69596	up	5.27902e-06	1.98285e-05
4524	MTHFR	methylenetetrahydrofolate reductase (NAD(P)H)	5.07606	5.17209	4.89402	5.88833	6.2383	6.08565	-2.03266	-1.02337	2.03266	down	1.42958e-07	8.00047e-07
155382	VPS37D	vacuolar protein sorting 37 homolog D (S. cerevisiae)	7.93866	7.95264	7.91966	6.99926	6.99461	6.85978	1.98037	0.98577	1.98037	up	1.93932e-10	2.98547e-09
55119	PRPF38B	pre-mRNA processing factor 38B	7.01015	6.88347	6.90702	7.94062	7.90035	7.97044	-2.00498	-1.00359	2.00498	down	1.34829e-10	2.20795e-09
6158	RPL28	ribosomal protein L28	7.21359	7.05789	7.38718	6.0924	6.0924	5.99271	2.23517	1.16038	2.23517	up	2.38745e-09	2.38532e-08
8853	ASAP2	ArfGAP with SH3 domain, ankyrin repeat and PH domain 2	7.83328	7.86975	7.93128	8.61262	8.58943	8.44249	-1.59116	-0.670077	1.59116	down	1.5218e-08	1.13161e-07
55251	PCMTD2	protein-L-isoaspartate (D-aspartate) O-methyltransferase domain containing 2	7.96936	8.05035	7.98436	9.00347	8.97604	9.04264	-2.00837	-1.00603	2.00837	down	7.45475e-12	2.17893e-10
219854	TMEM218	transmembrane protein 218	5.02307	5.16699	5.42743	6.75941	6.54821	6.44445	-2.59943	-1.37819	2.59943	down	8.38168e-09	6.83516e-08
1654	DDX3X	DEAD (Asp-Glu-Ala-Asp) box helicase 3, X-linked	10.8053	10.8119	10.7872	11.4682	11.4179	11.5804	-1.61031	-0.68734	1.61031	down	1.60896e-10	2.55823e-09
646670	LOC646670	uncharacterized LOC646670	9.17933	9.09619	9.14326	9.97555	9.96088	9.88709	-1.74301	-0.80158	1.74301	down	3.53292e-11	7.51104e-10
53349	ZFYVE1	zinc finger, FYVE domain containing 1	6.96928	6.90818	7.10915	5.60523	5.57495	5.48088	2.71669	1.44185	2.71669	up	5.30526e-11	1.02714e-09
64065	PERP	PERP, TP53 apoptosis effector	9.41864	9.45456	9.50053	8.66617	8.73251	8.5958	1.73277	0.793083	1.73277	up	1.81751e-10	2.83241e-09
6932	TCF7	transcription factor 7 (T-cell specific, HMG-box)	7.23317	7.27755	7.40036	8.70588	8.77769	8.84866	-2.77736	-1.47372	2.77736	down	1.3386e-12	6.20646e-11
694	BTG1	B-cell translocation gene 1, anti-proliferative	9.90174	9.92878	9.99105	8.60527	8.65154	8.59858	2.50023	1.32206	2.50023	up	5.49489e-14	5.36162e-12
10602	CDC42EP3	CDC42 effector protein (Rho GTPase binding) 3	8.68501	8.63286	8.7437	10.04	9.97895	9.95457	-2.4691	-1.30399	2.4691	down	1.33652e-13	1.0854e-11
55266	TMEM19	transmembrane protein 19	6.1142	5.90081	6.07785	7.48854	7.55585	7.5188	-2.8091	-1.49011	2.8091	down	1.32151e-11	3.43742e-10
6628	SNRPB	small nuclear ribonucleoprotein polypeptides B and B1	5.01344	4.94173	4.81658	4.3004	4.37846	4.28839	1.51729	0.6015	1.51729	up	5.88297e-06	2.18502e-05
55585	UBE2Q1	ubiquitin conjugating enzyme E2Q family member 1	5.55214	5.47976	4.99215	6.75468	6.69905	6.74528	-2.62379	-1.39165	2.62379	down	2.38141e-08	1.67338e-07
23336	SYNM	synemin	6.65519	6.87132	6.81147	7.53568	7.57543	7.49816	-1.69009	-0.757097	1.69009	down	3.00087e-08	2.03966e-07
166815	TIGD2	tigger transposable element derived 2	4.37861	4.55519	4.37467	6.08699	6.15062	5.94178	-3.08152	-1.62364	3.08152	down	7.85785e-11	1.4087e-09
9759	HDAC4	histone deacetylase 4	5.07624	5.23962	5.31666	4.48073	4.50558	4.62813	1.59405	0.672693	1.59405	up	3.32022e-06	1.30627e-05
518	ATP5G3	ATP synthase, H+ transporting, mitochondrial Fo complex subunit C3 (subunit 9)	6.30494	6.25992	6.33558	6.97373	6.90702	6.81078	-1.5126	-0.59703	1.5126	down	6.04739e-07	2.84901e-06
54468	MIOS	missing oocyte, meiosis regulator, homolog (Drosophila)	7.40812	7.38351	7.54698	8.47354	8.47287	8.40118	-2.00415	-1.00299	2.00415	down	1.12121e-10	1.89777e-09
23126	POGZ	pogo transposable element with ZNF domain	8.64787	8.65376	8.68418	9.41887	9.37844	9.29266	-1.62607	-0.701387	1.62607	down	5.07262e-10	6.57764e-09
11056	DDX52	DEAD (Asp-Glu-Ala-Asp) box polypeptide 52	6.27382	5.95682	6.25048	7.32015	7.3732	7.37996	-2.29325	-1.1974	2.29325	down	1.64407e-09	1.74388e-08
100528030	POC1B-GALNT4	POC1B-GALNT4 readthrough	5.54151	5.33934	5.56769	6.61509	6.72393	6.80296	-2.34753	-1.23115	2.34753	down	1.36092e-09	1.49029e-08
135112	NCOA7	nuclear receptor coactivator 7	8.58584	8.61442	8.65721	9.28071	9.27601	9.27868	-1.57933	-0.65931	1.57933	down	3.76278e-10	5.18605e-09
6478	SIAH2	siah E3 ubiquitin protein ligase 2	8.69109	8.66364	8.86176	7.74277	7.6814	7.64153	2.07091	1.05026	2.07091	up	1.07471e-10	1.83445e-09
222255	ATXN7L1	ataxin 7-like 1	4.47293	4.58919	4.61358	5.92838	5.90715	5.78579	-2.48838	-1.31521	2.48838	down	4.37784e-10	5.86007e-09
667	DST	dystonin	8.82729	8.86104	8.94612	8.10057	8.16303	8.08961	1.69398	0.760413	1.69398	up	5.33317e-10	6.87233e-09
7978	MTERF1	mitochondrial transcription termination factor 1	5.78939	6.06415	5.94667	7.6728	7.68681	7.5695	-3.27078	-1.70963	3.27078	down	6.74858e-12	2.01917e-10
2274	FHL2	four and a half LIM domains 2	8.98314	8.93733	9.06371	7.67567	7.70051	7.71622	2.45762	1.29726	2.45762	up	6.09919e-13	3.46224e-11
81839	VANGL1	VANGL planar cell polarity protein 1	5.75864	5.67856	5.93228	7.46407	7.38167	7.38072	-3.07161	-1.61899	3.07161	down	1.15785e-11	3.07366e-10
64324	NSD1	nuclear receptor binding SET domain protein 1	5.82575	5.69211	5.55256	7.22142	7.22888	7.30494	-2.95182	-1.56161	2.95182	down	2.73164e-11	6.15443e-10
54529	ASNSD1	asparagine synthetase domain containing 1	7.13119	6.99414	6.92296	7.87675	7.98655	7.9657	-1.90119	-0.926903	1.90119	down	1.63309e-09	1.73457e-08
23255	MTCL1	microtubule crosslinking factor 1	8.16867	8.17032	8.22743	9.03651	8.89087	8.9327	-1.69884	-0.764553	1.69884	down	6.57328e-10	8.14104e-09
253461	ZBTB38	zinc finger and BTB domain containing 38	8.21788	8.21113	8.21394	10.0365	9.99547	10.1517	-3.59733	-1.84693	3.59733	down	3.29389e-15	6.15251e-13
81558	FAM117A	family with sequence similarity 117 member A	7.44649	7.41513	7.38722	6.70674	6.70674	6.59882	1.67657	0.745513	1.67657	up	1.05502e-08	8.27996e-08
2932	GSK3B	glycogen synthase kinase 3 beta	8.83661	8.84942	8.90366	7.06335	7.12023	6.82716	3.6292	1.85965	3.6292	up	6.41204e-13	3.6085e-11
10783	NEK6	NIMA-related kinase 6	8.75313	8.81702	8.85071	8.07003	8.20174	8.0575	1.62135	0.697197	1.62135	up	4.1504e-09	3.77113e-08
7707	ZNF148	zinc finger protein 148	7.58067	7.27229	7.46436	5.90788	6.04757	5.84715	2.83806	1.50491	2.83806	up	1.30094e-10	2.14409e-09
23064	SETX	senataxin	7.35371	7.32603	7.3218	8.36831	8.28702	8.16664	-1.91872	-0.940143	1.91872	down	4.00995e-10	5.45201e-09
51000	SLC35B3	solute carrier family 35 (adenosine 3'-phospho 5'-phosphosulfate transporter), member B3	6.31999	6.2639	6.28396	8.77227	8.84144	8.87927	-5.82279	-2.54171	5.82279	down	4.05703e-16	1.24605e-13
100289635	ZNF605	zinc finger protein 605	6.18941	6.03643	5.94273	6.9096	6.76979	6.84552	-1.72363	-0.785447	1.72363	down	1.30621e-07	7.39754e-07
337873	HIST2H2BC	histone cluster 2, H2bc (pseudogene)	6.54103	6.37048	6.49549	5.12769	5.5743	5.27606	2.20837	1.14298	2.20837	up	5.08704e-08	3.24138e-07
79191	IRX3	iroquois homeobox 3	8.0739	8.09944	8.04994	9.15349	9.09379	9.04118	-2.03035	-1.02173	2.03035	down	6.79542e-12	2.0265e-10
9937	DCLRE1A	DNA cross-link repair 1A	4.66457	4.81696	4.63138	6.16809	6.26765	5.99409	-2.71128	-1.43897	2.71128	down	5.63027e-10	7.15411e-09
375061	FAM89A	family with sequence similarity 89 member A	5.16778	5.15688	5.38198	4.54095	4.43209	4.37352	1.72512	0.786693	1.72512	up	6.79007e-07	3.16319e-06
140831	ZSWIM3	zinc finger, SWIM-type containing 3	4.15277	4.20358	3.86888	5.03646	4.90031	4.90031	-1.82844	-0.870617	1.82844	down	6.20909e-07	2.91714e-06
150472	CBWD2	COBW domain containing 2	4.68142	4.63662	4.57187	7.14748	7.1142	7.06535	-5.57526	-2.47904	5.57526	down	2.90009e-14	3.33596e-12
2967	GTF2H3	general transcription factor IIH subunit 3	5.26747	5.10943	5.32827	6.06306	5.95186	5.78377	-1.62207	-0.69784	1.62207	down	3.46003e-06	1.35598e-05
9135	RABEP1	rabaptin, RAB GTPase binding effector protein 1	8.12395	8.05406	8.17387	9.26927	9.2393	9.17964	-2.16162	-1.11211	2.16162	down	3.58127e-12	1.26264e-10
23522	KAT6B	K(lysine) acetyltransferase 6B	6.48656	6.22264	6.36026	7.05468	7.14618	7.01484	-1.64195	-0.715413	1.64195	down	3.09406e-07	1.57698e-06
10512	SEMA3C	sema domain, immunoglobulin domain (Ig), short basic domain, secreted, (semaphorin) 3C	7.75843	7.65087	7.67249	8.85684	8.80126	8.82109	-2.19233	-1.13247	2.19233	down	3.58594e-12	1.26264e-10
64778	FNDC3B	fibronectin type III domain containing 3B	6.87889	6.76911	6.968	7.79639	7.617	7.72221	-1.78988	-0.839867	1.78988	down	1.21945e-08	9.3742e-08
125061	AFMID	arylformamidase	7.62009	7.55919	7.85182	7.07258	7.06909	7.10901	1.50888	0.593473	1.50888	up	1.37191e-06	5.90317e-06
8490	RGS5	regulator of G-protein signaling 5	11.9141	11.9369	11.9053	11.0172	10.9627	11.1723	1.82523	0.86808	1.82523	up	4.30641e-11	8.75227e-10
64220	STRA6	stimulated by retinoic acid 6	6.85793	6.49653	6.79824	5.79269	5.79961	5.68628	1.94267	0.95804	1.94267	up	9.74815e-08	5.72497e-07
7576	ZNF28	zinc finger protein 28	4.91041	4.60934	4.59179	5.72216	5.84984	5.50624	-1.98467	-0.9889	1.98467	down	4.65499e-07	2.26288e-06
145508	CEP128	centrosomal protein 128kDa	6.18555	6.14312	6.01167	7.73972	7.77632	7.71203	-3.09351	-1.62924	3.09351	down	1.52155e-12	6.74384e-11
1788	DNMT3A	DNA (cytosine-5-)-methyltransferase 3 alpha	6.48756	6.45428	6.63251	5.96029	6.02807	5.81049	1.50716	0.591833	1.50716	up	4.71083e-06	1.79001e-05
7006	TEC	tec protein tyrosine kinase	5.6209	5.39337	5.51702	4.68653	4.53063	4.59835	1.87288	0.90526	1.87288	up	8.97197e-08	5.32092e-07
9716	AQR	aquarius intron-binding spliceosomal factor	6.64175	6.52392	6.56664	7.43946	7.4689	7.41801	-1.82094	-0.864687	1.82094	down	1.66459e-09	1.75946e-08
92610	TIFA	TRAF-interacting protein with forkhead-associated domain	7.9205	7.69692	7.77468	8.62105	8.54407	8.57816	-1.72157	-0.783727	1.72157	down	4.50182e-09	4.02883e-08
23625	FAM89B	family with sequence similarity 89 member B	9.63095	9.58206	9.66787	8.43629	8.52303	8.31077	2.30313	1.2036	2.30313	up	5.99744e-12	1.83502e-10
388969	C2orf68	chromosome 2 open reading frame 68	4.68524	4.39096	4.8776	6.7794	6.6036	6.51241	-3.9464	-1.98054	3.9464	down	1.88931e-10	2.92802e-09
26289	AK5	adenylate kinase 5	5.53613	5.43793	5.60011	6.5801	6.36696	6.5559	-1.96736	-0.976263	1.96736	down	1.7718e-08	1.29181e-07
6237	RRAS	related RAS viral (r-ras) oncogene homolog	9.76487	9.64981	9.80431	8.18066	8.32243	8.10334	2.90295	1.53752	2.90295	up	8.86663e-13	4.57337e-11
8776	MTMR1	myotubularin related protein 1	7.88347	7.92669	7.90783	8.56847	8.5757	8.50455	-1.5622	-0.643577	1.5622	down	2.6563e-09	2.60733e-08
7706	TRIM25	tripartite motif containing 25	6.1493	6.07823	6.2207	5.2327	5.67277	5.56179	1.58044	0.660323	1.58044	up	2.18088e-05	7.15739e-05
54505	DHX29	DEAH (Asp-Glu-Ala-His) box polypeptide 29	7.49436	7.48833	7.45757	8.57718	8.58943	8.50387	-2.10926	-1.07674	2.10926	down	7.27908e-12	2.13554e-10
5034	P4HB	prolyl 4-hydroxylase, beta polypeptide	10.0131	10.2166	10.262	9.15154	9.15823	9.12713	2.02546	1.01825	2.02546	up	8.14164e-11	1.45294e-09
4137	MAPT	microtubule associated protein tau	8.61757	8.59446	8.63299	7.18002	7.24202	7.03599	2.75553	1.46233	2.75553	up	1.53049e-12	6.76813e-11
653562	SLC6A10PB	solute carrier family 6 (neurotransmitter transporter), member 8 pseudogene	10.151	10.1049	10.1789	9.24415	9.26111	9.17295	1.89061	0.91885	1.89061	up	4.25678e-12	1.4357e-10
126353	MISP	mitotic spindle positioning	7.94283	8.34828	8.01571	6.31477	6.22583	6.10704	3.6971	1.88639	3.6971	up	2.89123e-11	6.43634e-10
324	APC	adenomatous polyposis coli	4.3082	4.53877	4.64294	5.57194	5.69317	5.34883	-2.05814	-1.04134	2.05814	down	2.39129e-07	1.25938e-06
80328	ULBP2	UL16 binding protein 2	7.8574	7.76666	7.89442	5.89363	6.12721	5.86611	3.67355	1.87718	3.67355	up	2.0984e-12	8.565e-11
286205	SCAI	suppressor of cancer cell invasion	6.65834	6.40803	6.49142	5.80691	5.78746	5.78746	1.65327	0.72532	1.65327	up	3.36623e-07	1.69652e-06
1982	EIF4G2	eukaryotic translation initiation factor 4 gamma, 2	10.9543	11.0004	10.9697	11.5449	11.5571	11.5912	-1.50482	-0.58959	1.50482	down	3.80648e-11	7.95043e-10
30846	EHD2	EH domain containing 2	7.97548	7.85417	7.87486	7.11737	7.07864	7.13873	1.72898	0.789923	1.72898	up	2.03694e-09	2.08124e-08
54913	RPP25	ribonuclease P/MRP 25kDa subunit	5.45706	5.31895	5.05578	6.33554	6.21749	6.07109	-1.9063	-0.930777	1.9063	down	6.08949e-07	2.86678e-06
22834	ZNF652	zinc finger protein 652	4.22311	3.87358	4.10222	5.79452	5.74051	5.50771	-3.06229	-1.61461	3.06229	down	9.27402e-10	1.08719e-08
79109	MAPKAP1	mitogen-activated protein kinase associated protein 1	6.27031	6.24673	6.20423	7.13259	7.04815	7.32341	-1.90214	-0.927627	1.90214	down	1.2973e-08	9.87704e-08
9121	SLC16A5	solute carrier family 16 (monocarboxylate transporter), member 5	5.21563	5.12268	4.91951	5.75335	5.94267	5.88351	-1.70989	-0.773903	1.70989	down	1.17172e-06	5.13413e-06
23067	SETD1B	SET domain containing 1B	6.99636	7.24256	6.99883	8.20755	8.38781	8.3893	-2.37672	-1.24897	2.37672	down	2.68644e-10	3.91585e-09
2355	FOSL2	FOS-like antigen 2	7.56965	7.59305	7.63779	5.8131	5.55077	5.53445	3.9106	1.96739	3.9106	up	1.90899e-12	7.95749e-11
221060	C10orf111	chromosome 10 open reading frame 111	3.77203	3.78962	3.87228	4.73211	4.82055	4.84312	-1.98245	-0.987283	1.98245	down	1.14861e-08	8.89348e-08
55636	CHD7	chromodomain helicase DNA binding protein 7	5.36844	4.96214	5.4636	5.92647	5.99496	6.06522	-1.65959	-0.730823	1.65959	down	1.94193e-05	6.4313e-05
54852	PAQR5	progestin and adipoQ receptor family member V	6.37164	6.00795	5.99688	4.94798	5.19219	4.89703	2.16308	1.11309	2.16308	up	1.5125e-07	8.40696e-07
1200	TPP1	tripeptidyl peptidase I	7.69191	7.67247	7.68642	6.75206	6.84004	6.7222	1.88187	0.912167	1.88187	up	4.82993e-10	6.32075e-09
83734	ATG10	autophagy related 10	5.48614	5.49462	5.55163	6.3877	6.34712	6.49647	-1.86559	-0.899633	1.86559	down	1.31386e-08	9.97772e-08
104355135	LINC00431	long intergenic non-protein coding RNA 431	4.21823	4.29018	4.56507	6.4357	6.42831	6.44673	-4.2254	-2.07909	4.2254	down	7.70506e-12	2.23214e-10
10520	ZNF211	zinc finger protein 211	5.76551	5.52381	5.38922	6.37982	6.56982	6.40823	-1.85718	-0.89311	1.85718	down	3.93441e-07	1.94956e-06
8534	CHST1	carbohydrate (keratan sulfate Gal-6) sulfotransferase 1	7.17286	6.99887	7.00733	5.64443	5.6371	5.4941	2.76602	1.46781	2.76602	up	4.87389e-11	9.6162e-10
100287932	TIMM23	translocase of inner mitochondrial membrane 23 homolog (yeast)	7.59744	7.4184	7.77632	8.19946	8.30288	8.2944	-1.58908	-0.668193	1.58908	down	6.747e-07	3.14537e-06
84002	B3GNT5	UDP-GlcNAc:betaGal beta-1,3-N-acetylglucosaminyltransferase 5	7.13989	7.22119	7.21388	4.59433	4.29629	4.70635	6.3174	2.65933	6.3174	up	5.91124e-13	3.38168e-11
26272	FBXO4	F-box protein 4	6.00152	6.10829	6.0756	7.65232	7.44027	7.45004	-2.73664	-1.45241	2.73664	down	2.70724e-11	6.11349e-10
8323	FZD6	frizzled class receptor 6	5.61957	5.37439	5.24526	6.44814	6.61901	6.31594	-2.0676	-1.04796	2.0676	down	1.35649e-07	7.64815e-07
9204	ZMYM6	zinc finger, MYM-type 6	4.48033	4.43314	4.02229	5.24032	4.97674	5.23463	-1.78837	-0.838643	1.78837	down	8.76324e-06	3.13287e-05
57584	ARHGAP21	Rho GTPase activating protein 21	4.95231	4.84774	5.07696	5.55974	5.79198	5.31149	-1.51089	-0.5954	1.51089	down	0.000134705	0.000375912
284942	RPL23AP82	ribosomal protein L23a pseudogene 82	5.00147	5.23277	5.41195	6.06587	6.16133	5.75221	-1.71444	-0.77774	1.71444	down	1.6874e-05	5.66633e-05
51501	C11orf73	chromosome 11 open reading frame 73	4.12083	3.92693	3.97959	5.07653	4.62315	5.00252	-1.85525	-0.891617	1.85525	down	2.3056e-06	9.42841e-06
3910	LAMA4	laminin subunit alpha 4	6.94648	6.94648	6.94648	5.92373	5.83209	5.77288	2.14887	1.10358	2.14887	up	3.93581e-10	5.36795e-09
2803	GOLGA4	golgin A4	9.34757	9.4561	9.45134	8.41608	8.52553	8.54533	1.89565	0.92269	1.89565	up	5.94343e-11	1.12569e-09
23613	ZMYND8	zinc finger, MYND-type containing 8	6.02221	6.12032	6.08147	5.10041	5.33092	5.42155	1.72952	0.790373	1.72952	up	6.6817e-07	3.11752e-06
284323	ZNF780A	zinc finger protein 780A	3.89684	4.12336	3.58967	5.34472	5.56019	5.30122	-2.89204	-1.53209	2.89204	down	1.06508e-08	8.33717e-08
56180	MOSPD1	motile sperm domain containing 1	6.76948	6.77416	6.76752	5.66878	5.54633	5.66202	2.21097	1.14468	2.21097	up	3.1994e-10	4.51455e-09
1745	DLX1	distal-less homeobox 1	5.51358	5.71407	5.9058	6.80952	6.93668	6.6171	-2.10908	-1.07662	2.10908	down	1.02834e-07	5.99893e-07
79621	RNASEH2B	ribonuclease H2 subunit B	7.32521	7.19215	7.17871	8.55079	8.44874	8.26436	-2.28038	-1.18927	2.28038	down	2.91593e-10	4.18244e-09
27349	MCAT	malonyl-CoA-acyl carrier protein transacylase	7.19873	7.02529	7.10945	7.76583	7.82349	7.67533	-1.56236	-0.643727	1.56236	down	1.15717e-07	6.65054e-07
64777	RMND5B	required for meiotic nuclear division 5 homolog B	6.79455	6.89246	6.72268	7.57007	7.43286	7.42289	-1.59333	-0.672043	1.59333	down	1.29172e-07	7.33147e-07
4967	OGDH	oxoglutarate (alpha-ketoglutarate) dehydrogenase (lipoamide)	6.99158	6.84606	6.65718	5.65935	5.77367	5.78064	2.13424	1.09372	2.13424	up	9.5323e-09	7.61052e-08
90853	SPOCD1	SPOC domain containing 1	7.79545	7.84087	7.90191	6.67201	6.59914	6.49287	2.39176	1.25807	2.39176	up	3.08443e-11	6.77832e-10
55071	C9orf40	chromosome 9 open reading frame 40	6.62302	6.48772	6.387	7.84346	7.66106	7.68922	-2.34892	-1.232	2.34892	down	2.82225e-10	4.07145e-09
100526794	NT5C1B-RDH14	NT5C1B-RDH14 readthrough	8.29086	8.28082	8.36889	9.25812	9.21839	9.30728	-1.92885	-0.94774	1.92885	down	1.49117e-11	3.77118e-10
2176	FANCC	Fanconi anemia complementation group C	4.66113	4.90133	4.97322	5.59531	5.57357	5.61487	-1.68104	-0.749357	1.68104	down	1.35294e-06	5.83111e-06
153830	RNF145	ring finger protein 145	9.16209	9.21616	9.25513	9.97647	10.0094	9.97936	-1.7139	-0.777283	1.7139	down	2.58135e-11	5.87999e-10
8936	WASF1	WAS protein family member 1	6.92817	6.99753	7.07334	7.6723	7.66157	7.85943	-1.66027	-0.73142	1.66027	down	5.46759e-08	3.44857e-07
8926	SNURF	SNRPN upstream reading frame	9.13827	9.06642	9.2206	8.56059	8.63875	8.44214	1.51006	0.594603	1.51006	up	7.96054e-08	4.79135e-07
10636	RGS14	regulator of G-protein signaling 14	7.35374	7.44027	7.49422	6.64898	6.73711	6.63031	1.6903	0.757277	1.6903	up	1.55052e-08	1.15013e-07
64423	INF2	inverted formin, FH2 and WH2 domain containing	8.55319	8.66096	8.73603	6.04086	5.99271	5.78746	6.54193	2.70972	6.54193	up	1.24837e-14	1.7303e-12
23112	TNRC6B	trinucleotide repeat containing 6B	7.39734	7.38189	7.50342	8.19152	8.04112	8.24058	-1.65886	-0.73019	1.65886	down	2.08569e-08	1.49345e-07
11093	ADAMTS13	ADAM metallopeptidase with thrombospondin type 1 motif 13	6.03732	5.875	5.50306	6.63466	6.74536	6.48925	-1.76292	-0.817963	1.76292	down	8.3582e-06	3.00367e-05
8731	RNMT	RNA (guanine-7-) methyltransferase	6.59202	6.79788	6.6983	5.91782	6.1036	5.71699	1.72102	0.783263	1.72102	up	1.42806e-06	6.10991e-06
23398	PPWD1	peptidylprolyl isomerase domain and WD repeat containing 1	8.16258	8.09977	8.18832	9.04114	9.10664	8.94506	-1.8413	-0.880723	1.8413	down	1.79258e-10	2.79579e-09
55215	FANCI	Fanconi anemia complementation group I	7.72738	7.61443	7.81171	8.53927	8.5392	8.38606	-1.70567	-0.770337	1.70567	down	1.08992e-08	8.50785e-08
11329	STK38	serine/threonine kinase 38	8.5983	8.62303	8.69884	9.69205	9.57908	9.51966	-1.9411	-0.956873	1.9411	down	5.0074e-11	9.81095e-10
54454	ATAD2B	ATPase family, AAA domain containing 2B	4.6794	4.28708	4.42217	5.97742	5.85155	5.90447	-2.72879	-1.44826	2.72879	down	1.67824e-09	1.7712e-08
221895	JAZF1	JAZF zinc finger 1	6.23116	6.1322	6.46123	4.81276	4.8473	4.79914	2.74181	1.45513	2.74181	up	4.5156e-10	5.99888e-09
386593	CHKB-CPT1B	CHKB-CPT1B readthrough (NMD candidate)	4.77043	5.1366	4.86079	5.48797	5.70669	5.6093	-1.60071	-0.678713	1.60071	down	1.38376e-05	4.73836e-05
2353	FOS	FBJ murine osteosarcoma viral oncogene homolog	9.55668	9.8141	9.71392	5.59531	5.5935	5.61471	17.074	4.09373	17.074	up	8.96324e-18	8.41119e-15
55314	TMEM144	transmembrane protein 144	6.17696	6.0665	6.14318	4.9722	4.98655	4.92064	2.24869	1.16908	2.24869	up	6.69133e-10	8.26149e-09
55037	PTCD3	pentatricopeptide repeat domain 3	7.57371	7.55552	7.61285	8.47803	8.41735	8.18204	-1.71528	-0.778447	1.71528	down	3.43155e-08	2.29666e-07
3308	HSPA4	heat shock protein family A (Hsp70) member 4	7.69823	7.34784	7.50532	8.89052	8.98064	8.88018	-2.63899	-1.39998	2.63899	down	5.57173e-11	1.06714e-09
23765	IL17RA	interleukin 17 receptor A	5.95712	5.79134	5.74625	7.03222	7.02125	6.90847	-2.22799	-1.15574	2.22799	down	8.8489e-10	1.04579e-08
27079	RPUSD2	RNA pseudouridylate synthase domain containing 2	5.85183	5.54633	5.9196	7.13453	7.18438	7.18663	-2.63158	-1.39593	2.63158	down	7.02389e-10	8.5856e-09
904	CCNT1	cyclin T1	7.3596	7.17633	7.25729	6.69905	6.5779	6.60111	1.55659	0.638387	1.55659	up	2.68474e-07	1.39261e-06
51022	GLRX2	glutaredoxin 2	7.83507	7.80364	7.78676	8.68301	8.60036	8.66339	-1.79058	-0.84043	1.79058	down	1.07993e-10	1.84175e-09
159	ADSS	adenylosuccinate synthase	8.82133	8.75535	8.82658	9.50793	9.4547	9.48649	-1.60431	-0.681953	1.60431	down	2.59154e-10	3.80154e-09
192669	AGO3	argonaute 3, RISC catalytic component	7.23146	7.26983	7.3633	7.91779	7.91495	7.88339	-1.53387	-0.61718	1.53387	down	3.31913e-08	2.23047e-07
256643	CXorf23	chromosome X open reading frame 23	4.35878	4.37037	4.58985	5.75009	5.8311	6.01513	-2.68658	-1.42577	2.68658	down	1.18165e-09	1.32127e-08
55568	GALNT10	polypeptide N-acetylgalactosaminyltransferase 10	5.18971	5.37661	5.46162	6.25873	6.50189	6.38481	-2.05504	-1.03916	2.05504	down	3.14997e-08	2.1292e-07
3725	JUN	jun proto-oncogene	9.90958	10.0525	10.0308	7.66756	7.74304	7.60209	5.01668	2.32673	5.01668	up	8.29289e-16	2.11226e-13
26122	EPC2	enhancer of polycomb homolog 2 (Drosophila)	6.02338	5.86853	6.11456	7.65987	7.50528	7.5365	-2.9589	-1.56506	2.9589	down	1.88183e-11	4.56445e-10
23092	ARHGAP26	Rho GTPase activating protein 26	6.47463	6.47463	6.47463	5.84182	5.73735	5.49652	1.72039	0.782733	1.72039	up	5.63984e-07	2.67791e-06
3669	ISG20	interferon stimulated exonuclease gene 20kDa	7.99437	7.91162	7.97475	6.18853	6.24293	6.19878	3.36397	1.75017	3.36397	up	1.30291e-13	1.06251e-11
51102	MECR	mitochondrial trans-2-enoyl-CoA reductase	5.88141	5.93099	5.90131	6.73743	6.51035	6.50446	-1.6016	-0.67951	1.6016	down	7.55109e-07	3.47765e-06
23158	TBC1D9	TBC1 domain family member 9	6.13636	5.81049	5.73212	5.03322	4.80966	4.89938	1.97097	0.978903	1.97097	up	4.016e-07	1.98347e-06
10544	PROCR	protein C receptor, endothelial	8.90492	8.92438	8.99601	8.18586	8.21799	8.1751	1.68038	0.748787	1.68038	up	2.66255e-10	3.89406e-09
79993	ELOVL7	ELOVL fatty acid elongase 7	5.94011	5.83597	5.75756	5.19427	5.01846	4.86357	1.76432	0.819113	1.76432	up	7.95536e-07	3.63863e-06
222234	FAM185A	family with sequence similarity 185 member A	4.34888	4.04746	3.63955	5.67931	5.59863	5.55278	-3.02781	-1.59828	3.02781	down	2.7224e-08	1.87805e-07
9266	CYTH2	cytohesin 2	6.00373	5.41053	5.56723	5.12528	4.94474	5.01396	1.55025	0.632503	1.55025	up	0.000216983	0.000582396
414919	C8orf82	chromosome 8 open reading frame 82	8.76528	8.71695	8.74823	7.88926	8.03348	7.92352	1.73476	0.794733	1.73476	up	5.12231e-10	6.62673e-09
222236	NAPEPLD	N-acyl phosphatidylethanolamine phospholipase D	3.48664	3.85584	3.79269	4.92601	5.08487	5.11235	-2.5129	-1.32935	2.5129	down	7.71352e-09	6.36439e-08
100529240	ZNF816-ZNF321P	ZNF816-ZNF321P readthrough	5.58495	5.93685	5.43839	5.10091	4.93028	5.09646	1.52716	0.610847	1.52716	up	0.00012094	0.000340282
56106	PCDHGA10	protocadherin gamma subfamily A, 10	7.92362	7.76142	7.80312	8.89019	8.958	8.87704	-2.11261	-1.07902	2.11261	down	2.02996e-11	4.82577e-10
63979	FIGNL1	fidgetin-like 1	7.65633	7.6308	7.58081	8.86586	8.8095	8.90953	-2.36032	-1.23898	2.36032	down	1.15469e-12	5.51005e-11
79230	ZNF557	zinc finger protein 557	5.95025	5.57194	5.92078	7.17628	7.12988	7.0368	-2.46228	-1.3	2.46228	down	3.35227e-09	3.1708e-08
103910	MYL12B	myosin light chain 12B	11.6562	10.8235	10.715	10.3842	10.4639	10.5015	1.53161	0.615053	1.53161	up	0.00282608	0.00608381
55858	TMEM165	transmembrane protein 165	8.00628	8.0801	8.05006	8.74543	8.68935	8.75442	-1.60687	-0.684253	1.60687	down	1.0929e-09	1.2433e-08
79706	PRKRIP1	PRKR interacting protein 1 (IL11 inducible)	7.73036	7.64153	7.77092	8.45947	8.37855	8.3734	-1.61277	-0.689537	1.61277	down	5.38439e-09	4.69444e-08
127253	TYW3	tRNA-yW synthesizing protein 3 homolog	6.16344	5.86643	5.92527	6.78894	6.8288	6.60891	-1.69017	-0.75717	1.69017	down	1.03265e-06	4.58728e-06
219844	HYLS1	hydrolethalus syndrome 1	5.7513	5.20322	5.17303	7.88375	7.84152	7.77754	-5.49614	-2.45842	5.49614	down	2.71397e-11	6.12518e-10
83451	ABHD11	abhydrolase domain containing 11	8.09334	7.94928	7.95361	8.67942	8.575	8.53425	-1.51307	-0.59748	1.51307	down	7.06746e-08	4.32482e-07
8493	PPM1D	protein phosphatase, Mg2+/Mn2+ dependent 1D	5.88764	5.66662	5.78517	6.60756	6.5009	6.57521	-1.71881	-0.781413	1.71881	down	1.23403e-07	7.03354e-07
11010	GLIPR1	GLI pathogenesis-related 1	5.01477	4.90721	4.97105	4.31252	4.18304	4.59782	1.51559	0.599883	1.51559	up	5.30806e-05	0.000160717
340719	NANOS1	nanos homolog 1 (Drosophila)	6.00165	5.31957	5.59085	6.87553	6.91154	6.93086	-2.40931	-1.26862	2.40931	down	1.71089e-07	9.36112e-07
390927	ZNF793	zinc finger protein 793	4.22799	4.20644	4.1031	5.20733	5.33092	5.27846	-2.13326	-1.09306	2.13326	down	3.90112e-09	3.58196e-08
84628	NTNG2	netrin G2	6.40297	6.4176	6.49079	5.77061	5.59863	5.75569	1.65727	0.72881	1.65727	up	2.13637e-07	1.14105e-06
440533	PSG8	pregnancy specific beta-1-glycoprotein 8	8.51385	8.36252	8.48565	7.53659	7.44027	7.65212	1.88037	0.911013	1.88037	up	1.60077e-09	1.70625e-08
3570	IL6R	interleukin 6 receptor	4.28436	4.28843	4.71292	3.85937	3.583	3.82151	1.59543	0.673943	1.59543	up	7.1328e-05	0.000210602
203259	FAM219A	family with sequence similarity 219 member A	6.27843	6.1192	6.2547	5.44537	5.35329	5.3905	1.7667	0.821057	1.7667	up	6.36202e-08	3.93985e-07
990	CDC6	cell division cycle 6	8.11829	8.08736	8.15579	9.68736	9.71988	9.63265	-2.94748	-1.55948	2.94748	down	1.31636e-14	1.80539e-12
6583	SLC22A4	solute carrier family 22 (organic cation/zwitterion transporter), member 4	5.04426	4.98225	4.76568	6.32805	6.27583	6.20966	-2.5323	-1.34045	2.5323	down	8.5438e-10	1.01401e-08
25966	C2CD2	C2 calcium-dependent domain containing 2	7.86174	7.90615	8.01749	8.89679	9.00939	8.95286	-2.03433	-1.02455	2.03433	down	4.1013e-11	8.43594e-10
84437	MSANTD4	Myb/SANT-like DNA-binding domain containing 4 with coiled-coils	5.4036	5.50088	5.6457	6.12262	6.10757	6.29772	-1.57925	-0.659243	1.57925	down	3.25883e-06	1.28444e-05
9925	ZBTB5	zinc finger and BTB domain containing 5	8.33554	8.23393	8.24831	7.57583	7.67854	7.57323	1.5838	0.663393	1.5838	up	1.04191e-08	8.19623e-08
57035	RSRP1	arginine/serine-rich protein 1	6.10468	6.13863	6.06128	7.40972	7.39119	7.42075	-2.47202	-1.30569	2.47202	down	1.07821e-11	2.89876e-10
10152	ABI2	abl-interactor 2	9.13202	9.19313	9.21574	8.44076	8.40882	8.48746	1.66396	0.734617	1.66396	up	2.70782e-10	3.93969e-09
54434	SSH1	slingshot protein phosphatase 1	6.27868	5.67629	6.25152	7.54656	7.60408	7.50564	-2.7958	-1.48326	2.7958	down	1.94484e-08	1.40516e-07
9270	ITGB1BP1	integrin beta 1 binding protein 1	5.6736	5.76095	5.77873	6.82256	6.95784	6.86758	-2.21131	-1.1449	2.21131	down	3.9218e-10	5.35405e-09
51192	CKLF	chemokine-like factor	4.48033	4.67555	4.05327	5.40928	5.60104	5.39675	-2.09358	-1.06597	2.09358	down	1.72352e-06	7.24444e-06
140890	SREK1	splicing regulatory glutamine/lysine-rich protein 1	8.46344	8.43514	8.43268	9.22677	9.13111	9.30091	-1.71219	-0.775843	1.71219	down	4.6573e-10	6.13502e-09
10724	MGEA5	meningioma expressed antigen 5 (hyaluronidase)	9.77883	9.83691	9.80587	8.23158	8.23158	8.23367	2.9792	1.57493	2.9792	up	3.75146e-15	6.87622e-13
79691	QTRTD1	queuine tRNA-ribosyltransferase domain containing 1	5.92587	6.06427	5.70089	7.48625	7.11974	7.66935	-2.88406	-1.5281	2.88406	down	1.14305e-08	8.85391e-08
6683	SPAST	spastin	4.02423	3.86462	3.83914	4.73211	4.86355	4.95161	-1.91821	-0.93976	1.91821	down	8.3471e-08	4.99108e-07
8661	EIF3A	eukaryotic translation initiation factor 3 subunit A	8.22586	8.22922	8.11385	8.99305	8.92032	9.1253	-1.76938	-0.823247	1.76938	down	1.73032e-09	1.81732e-08
4676	NAP1L4	nucleosome assembly protein 1-like 4	8.66994	8.62331	8.75237	9.37004	9.34991	9.21367	-1.54685	-0.629333	1.54685	down	1.39639e-08	1.05212e-07
741	ZNHIT2	zinc finger, HIT-type containing 2	4.61982	4.99423	4.8473	5.53479	5.83942	5.47605	-1.73665	-0.796303	1.73665	down	8.49194e-06	3.04726e-05
80208	SPG11	spastic paraplegia 11 (autosomal recessive)	7.07207	7.0563	7.03232	8.07925	8.15268	7.9713	-2.01975	-1.01418	2.01975	down	1.64976e-10	2.61356e-09
57405	SPC25	SPC25, NDC80 kinetochore complex component	7.46212	7.58438	7.5143	8.46674	8.44377	8.49541	-1.9297	-0.948373	1.9297	down	6.4567e-11	1.20201e-09
26271	FBXO5	F-box protein 5	10.5917	10.5562	10.5693	9.62111	9.6513	9.72167	1.87609	0.907727	1.87609	up	2.07892e-12	8.49786e-11
148867	SLC30A7	solute carrier family 30 (zinc transporter), member 7	5.00286	5.11059	4.93302	5.44537	6.01075	5.57139	-1.58046	-0.660347	1.58046	down	0.000119654	0.000337074
29904	EEF2K	eukaryotic elongation factor 2 kinase	7.03476	6.96571	6.93526	7.78651	7.64168	7.73857	-1.67444	-0.743677	1.67444	down	1.0269e-08	8.09818e-08
2308	FOXO1	forkhead box O1	6.60904	6.63758	6.70664	5.27741	5.03435	5.01788	2.91038	1.54121	2.91038	up	9.84214e-11	1.70445e-09
3487	IGFBP4	insulin like growth factor binding protein 4	6.99492	6.99965	7.20196	7.82695	7.7059	7.55276	-1.54724	-0.629693	1.54724	down	1.70002e-06	7.15484e-06
90826	PRMT9	protein arginine methyltransferase 9	6.16344	5.77412	5.8642	7.3153	7.1823	7.11347	-2.41123	-1.26977	2.41123	down	4.88585e-09	4.32418e-08
30011	SH3KBP1	SH3-domain kinase binding protein 1	4.72446	4.47462	4.90726	5.80763	6.12252	5.83945	-2.33122	-1.22109	2.33122	down	7.8374e-08	4.72521e-07
29066	ZC3H7A	zinc finger CCCH-type containing 7A	7.02395	6.96361	7.05299	8.29598	8.25917	8.26131	-2.3927	-1.25864	2.3927	down	2.25782e-12	9.03702e-11
2729	GCLC	glutamate-cysteine ligase, catalytic subunit	5.49285	5.61841	5.72346	4.81592	4.85033	4.83678	1.71384	0.77723	1.71384	up	3.10406e-07	1.58084e-06
6470	SHMT1	serine hydroxymethyltransferase 1 (soluble)	7.83283	7.67014	7.72768	8.90508	8.92253	8.97604	-2.28311	-1.191	2.28311	down	4.93539e-12	1.59998e-10
11164	NUDT5	nudix hydrolase 5	8.59988	8.61164	8.69862	9.33473	9.29331	9.18695	-1.55288	-0.63495	1.55288	down	6.56e-09	5.54202e-08
64785	GINS3	GINS complex subunit 3 (Psf3 homolog)	6.73762	6.89898	6.93618	7.52908	7.57583	7.39079	-1.55938	-0.640973	1.55938	down	4.75592e-07	2.30595e-06
9529	BAG5	BCL2 associated athanogene 5	8.47442	8.38626	8.42773	9.41098	9.35513	9.33015	-1.91315	-0.93595	1.91315	down	1.16966e-11	3.1e-10
7082	TJP1	tight junction protein 1	7.7124	7.66638	7.67622	8.8056	8.83112	8.77623	-2.17244	-1.11932	2.17244	down	1.88984e-12	7.91132e-11
84675	TRIM55	tripartite motif containing 55	6.83937	6.7494	6.66153	7.46425	7.46204	7.55723	-1.67529	-0.744407	1.67529	down	2.4877e-08	1.73692e-07
26092	TOR1AIP1	torsin A interacting protein 1	8.97157	9.00304	9.03879	9.84521	9.8111	9.82633	-1.76918	-0.82308	1.76918	down	1.02442e-11	2.79436e-10
57118	CAMK1D	calcium/calmodulin dependent protein kinase ID	5.50651	5.84543	5.79491	4.73653	4.5934	4.52669	2.13871	1.09674	2.13871	up	5.39977e-08	3.41292e-07
1545	CYP1B1	cytochrome P450, family 1, subfamily B, polypeptide 1	5.50651	5.6474	5.70533	6.87748	6.83246	6.78216	-2.31491	-1.21095	2.31491	down	4.09786e-10	5.54845e-09
51645	PPIL1	peptidylprolyl isomerase like 1	8.20016	8.34996	8.25493	8.9809	9.07515	8.97252	-1.67153	-0.741173	1.67153	down	1.57204e-09	1.68249e-08
154881	KCTD7	potassium channel tetramerization domain containing 7	8.60176	8.60865	8.69507	8.028	7.95116	8.00183	1.55995	0.641497	1.55995	up	4.45837e-09	3.99816e-08
284273	ZADH2	zinc binding alcohol dehydrogenase domain containing 2	6.05356	6.12049	6.20439	7.09607	7.16254	7.05012	-1.96805	-0.976763	1.96805	down	1.79818e-09	1.86993e-08
785	CACNB4	calcium channel, voltage-dependent, beta 4 subunit	6.58544	6.35764	6.64401	4.16564	4.36921	4.58916	4.45171	2.15436	4.45171	up	4.13424e-11	8.48451e-10
60686	C14orf93	chromosome 14 open reading frame 93	3.96125	3.95408	3.96462	4.90781	4.86855	4.99398	-1.94999	-0.963463	1.94999	down	1.24495e-08	9.54105e-08
140686	WFDC3	WAP four-disulfide core domain 3	5.80763	5.64838	5.91062	4.81944	5.01532	5.03811	1.77923	0.831253	1.77923	up	5.38845e-07	2.57601e-06
23649	POLA2	polymerase (DNA directed), alpha 2, accessory subunit	6.26769	6.09943	6.02914	7.36269	7.47378	7.36269	-2.40766	-1.26763	2.40766	down	1.97292e-10	3.03007e-09
51540	SCLY	selenocysteine lyase	5.52906	5.52826	5.68723	6.20997	6.33482	6.13636	-1.56432	-0.645533	1.56432	down	2.09929e-06	8.66421e-06
94121	SYTL4	synaptotagmin like 4	5.44871	5.40001	5.43615	6.2503	6.08759	6.17736	-1.67419	-0.74346	1.67419	down	1.6303e-07	8.98153e-07
805	CALM2	calmodulin 2 (phosphorylase kinase, delta)	8.12849	8.12996	8.07956	9.09815	9.11043	9.09815	-1.9856	-0.989573	1.9856	down	3.59976e-12	1.26524e-10
4535	ND1	NADH dehydrogenase, subunit 1 (complex I)	11.6822	11.6333	11.6731	12.6651	12.5824	12.6104	-1.94048	-0.956417	1.94048	down	7.41797e-14	6.84635e-12
56005	MYDGF	myeloid-derived growth factor	10.3139	10.2535	10.2574	9.37337	9.41449	9.35601	1.85787	0.893647	1.85787	up	2.43817e-12	9.5925e-11
9572	NR1D1	nuclear receptor subfamily 1 group D member 1	7.8641	7.75396	7.67803	6.79407	6.79143	6.98249	1.87822	0.909367	1.87822	up	6.43154e-09	5.44639e-08
90120	C9orf69	chromosome 9 open reading frame 69	7.59615	7.7872	7.71053	8.90345	8.9311	8.91821	-2.32886	-1.21963	2.32886	down	5.17244e-12	1.64816e-10
1453	CSNK1D	casein kinase 1, delta	8.25373	8.23864	8.27203	7.38753	7.40563	7.369	1.82439	0.867413	1.82439	up	1.03667e-10	1.77813e-09
84498	FAM120B	family with sequence similarity 120B	4.88879	5.41082	5.67851	6.90924	6.9614	6.80916	-2.96335	-1.56723	2.96335	down	7.2726e-08	4.43393e-07
10745	PHTF1	putative homeodomain transcription factor 1	4.53515	4.48975	4.79347	6.33409	6.63095	6.4523	-3.64602	-1.86632	3.64602	down	8.20865e-11	1.4629e-09
9295	SRSF11	serine/arginine-rich splicing factor 11	4.45712	4.2999	4.00492	6.78197	6.73711	6.84488	-5.79178	-2.53401	5.79178	down	2.49984e-12	9.73127e-11
55035	NOL8	nucleolar protein 8	6.61414	6.57317	6.64911	7.68548	7.5219	7.47761	-1.93123	-0.949523	1.93123	down	1.98285e-09	2.03392e-08
4899	NRF1	nuclear respiratory factor 1	6.26154	6.14516	6.33895	6.8252	7.00538	6.8466	-1.56249	-0.643843	1.56249	down	9.5619e-07	4.2845e-06
8566	PDXK	pyridoxal (pyridoxine, vitamin B6) kinase	9.24531	9.22074	9.31504	8.54619	8.61166	8.43537	1.65782	0.72929	1.65782	up	1.93127e-09	1.98876e-08
155435	RBM33	RNA binding motif protein 33	8.55679	8.52317	8.61227	7.52117	7.75101	7.5144	1.95687	0.96855	1.95687	up	1.00243e-09	1.15682e-08
3303	HSPA1A	heat shock protein family A (Hsp70) member 1A	11.8107	11.9003	11.7802	9.71044	9.57135	9.79064	4.4064	2.1396	4.4064	up	1.8813e-15	3.96743e-13
5864	RAB3A	RAB3A, member RAS oncogene family	7.23836	7.56264	7.20458	6.10473	6.12082	6.13636	2.32069	1.21456	2.32069	up	2.68629e-09	2.63424e-08
57326	PBXIP1	pre-B-cell leukemia homeobox interacting protein 1	6.48356	6.57479	6.6603	5.98981	5.93362	5.98941	1.51775	0.601937	1.51775	up	1.06457e-06	4.71518e-06
728833	FAM72D	family with sequence similarity 72 member D	9.01683	9.20536	9.11839	8.32666	8.33611	8.48878	1.65827	0.729677	1.65827	up	9.76905e-09	7.76606e-08
26586	CKAP2	cytoskeleton associated protein 2	8.04758	8.19152	8.15182	8.82493	8.85626	9.04533	-1.71539	-0.778533	1.71539	down	8.70526e-09	7.06058e-08
84920	ALG10	ALG10, alpha-1,2-glucosyltransferase	4.41043	4.34632	4.10174	4.83678	4.9965	4.80971	-1.5103	-0.594833	1.5103	down	3.28229e-05	0.000103728
6330	SCN4B	sodium channel, voltage gated, type IV beta subunit	4.6914	4.72465	4.47595	3.89004	4.13126	4.09503	1.50722	0.59189	1.50722	up	3.17866e-05	0.000100786
57553	MICAL3	microtubule associated monooxygenase, calponin and LIM domain containing 3	7.04694	7.20116	7.09845	5.24107	5.18679	4.99562	3.92953	1.97436	3.92953	up	2.78698e-12	1.04612e-10
339803	LOC339803	uncharacterized LOC339803	4.05183	4.14522	3.80846	5.39052	5.57194	5.54545	-2.83	-1.5008	2.83	down	9.43895e-10	1.10126e-08
2624	GATA2	GATA binding protein 2	8.46787	8.40431	8.53168	9.87555	9.973	9.81943	-2.6784	-1.42137	2.6784	down	2.67257e-13	1.83915e-11
167227	DCP2	decapping mRNA 2	8.89942	8.89342	8.71851	8.13256	8.08288	8.08288	1.66749	0.737677	1.66749	up	3.63904e-09	3.38811e-08
467	ATF3	activating transcription factor 3	7.97016	7.90507	8.0421	5.35452	5.52086	5.30693	5.97252	2.57834	5.97252	up	1.98953e-14	2.5093e-12
5189	PEX1	peroxisomal biogenesis factor 1	5.95062	5.99206	6.02825	7.04518	7.07562	6.823	-1.9875	-0.990957	1.9875	down	7.69429e-09	6.34985e-08
10623	POLR3C	polymerase (RNA) III (DNA directed) polypeptide C (62kD)	6.11429	5.81049	6.50071	7.62254	7.65321	7.57742	-2.78156	-1.47589	2.78156	down	2.23618e-08	1.58615e-07
10581	IFITM2	interferon induced transmembrane protein 2	10.8201	10.7724	10.8038	9.93616	9.98363	9.89706	1.81478	0.859797	1.81478	up	2.28551e-12	9.12924e-11
23348	DOCK9	dedicator of cytokinesis 9	4.79914	5.00117	5.10036	5.74677	5.71671	5.57399	-1.63838	-0.712267	1.63838	down	3.14589e-06	1.24418e-05
55154	MSTO1	misato 1, mitochondrial distribution and morphology regulator	5.39005	4.92709	5.14369	6.28577	6.11725	6.15222	-2.04411	-1.03147	2.04411	down	2.22614e-07	1.18272e-06
3113	HLA-DPA1	major histocompatibility complex, class II, DP alpha 1	4.49389	4.60583	5.01523	3.87694	4.00773	4.08607	1.64118	0.714737	1.64118	up	4.57194e-05	0.000140291
57325	CSRP2BP	CSRP2 binding protein	4.11691	3.97908	4.08741	6.94024	6.87069	6.77898	-6.97489	-2.80217	6.97489	down	2.26522e-14	2.76801e-12
8541	PPFIA3	protein tyrosine phosphatase, receptor type, f polypeptide (PTPRF), interacting protein (liprin), alpha 3	7.96964	8.02076	7.90819	7.33473	7.43014	7.31454	1.52245	0.606393	1.52245	up	5.46409e-08	3.44691e-07
54780	NSMCE4A	NSE4 homolog A, SMC5-SMC6 complex component	8.76969	8.72287	8.83763	9.61039	9.73375	9.6072	-1.83238	-0.873717	1.83238	down	8.44707e-11	1.5013e-09
114625	ERMAP	erythroblast membrane-associated protein (Scianna blood group)	4.62479	4.70516	5.18946	6.1097	6.34029	6.38868	-2.71274	-1.43975	2.71274	down	4.78558e-08	3.07628e-07
645455	CEP170P1	centrosomal protein 170kDa pseudogene 1	6.4753	6.48658	6.31202	5.57732	5.69564	5.76699	1.67557	0.74465	1.67557	up	3.58217e-07	1.79314e-06
3897	L1CAM	L1 cell adhesion molecule	8.34445	8.42211	8.30986	6.56086	6.40011	6.53312	3.63203	1.86078	3.63203	up	1.28045e-13	1.05295e-11
23390	ZDHHC17	zinc finger, DHHC-type containing 17	7.91538	7.89182	7.81506	7.24486	7.33598	7.24981	1.51278	0.597203	1.51278	up	5.59176e-08	3.51445e-07
51141	INSIG2	insulin induced gene 2	8.77754	8.81897	8.86388	7.03225	7.22426	6.94699	3.36894	1.7523	3.36894	up	8.33671e-13	4.3601e-11
81789	TIGD6	tigger transposable element derived 6	5.44894	4.97615	4.93859	6.14083	6.17685	6.31375	-2.12763	-1.08925	2.12763	down	4.33726e-07	2.12608e-06
1152	CKB	creatine kinase, brain	8.79337	8.80139	8.92001	7.73704	7.8076	7.53081	2.21367	1.14644	2.21367	up	2.2934e-10	3.43878e-09
3895	KTN1	kinectin 1	10.9077	10.9781	10.9716	10.2794	10.2383	10.2121	1.63492	0.709223	1.63492	up	2.22556e-11	5.21804e-10
9310	ZNF235	zinc finger protein 235	4.23296	4.37452	4.63101	5.63132	5.38714	5.62436	-2.19585	-1.13478	2.19585	down	8.89285e-08	5.27878e-07
10755	GIPC1	GIPC PDZ domain containing family member 1	7.53506	7.27829	7.53262	6.86554	6.95661	6.76011	1.50306	0.587903	1.50306	up	4.01552e-06	1.55203e-05
8495	PPFIBP2	PTPRF interacting protein, binding protein 2 (liprin beta 2)	4.86754	4.99585	4.67989	6.3409	6.31492	6.23445	-2.73018	-1.449	2.73018	down	4.38143e-10	5.86158e-09
4312	MMP1	matrix metallopeptidase 1	11.1324	11.1324	11.1326	8.12534	8.11316	7.99881	8.30122	3.05332	8.30122	up	1.32914e-18	3.25846e-15
55783	CMTR2	cap methyltransferase 2	7.1114	7.1808	7.19738	8.23952	8.28991	8.37674	-2.20207	-1.13886	2.20207	down	1.87656e-11	4.55495e-10
389792	IER5L	immediate early response 5-like	9.28953	9.19856	9.36787	7.65833	7.90278	7.60626	2.9544	1.56286	2.9544	up	8.91244e-12	2.50423e-10
56478	EIF4ENIF1	eukaryotic translation initiation factor 4E nuclear import factor 1	6.99231	6.7825	6.99726	7.77887	7.71452	7.63005	-1.72165	-0.78379	1.72165	down	3.7899e-08	2.50491e-07
9530	BAG4	BCL2 associated athanogene 4	6.89795	6.81877	6.87194	6.11798	6.11798	5.90906	1.75875	0.814547	1.75875	up	5.38139e-08	3.4024e-07
25827	FBXL2	F-box and leucine-rich repeat protein 2	7.06859	6.90911	7.07046	6.28349	6.25444	6.19158	1.70868	0.772883	1.70868	up	3.92115e-08	2.58109e-07
3480	IGF1R	insulin like growth factor 1 receptor	6.19772	6.1994	6.15497	6.82064	6.81302	6.68976	-1.50571	-0.590443	1.50571	down	6.49737e-07	3.03983e-06
79832	QSER1	glutamine and serine rich 1	9.28164	9.27833	9.35366	9.96984	9.86411	10.0268	-1.56811	-0.649027	1.56811	down	2.25859e-09	2.2757e-08
51204	TACO1	translational activator of mitochondrially encoded cytochrome c oxidase I	7.97431	7.92714	7.93438	9.02092	9.05952	8.91923	-2.07716	-1.05461	2.07716	down	1.03841e-11	2.81685e-10
3845	KRAS	Kirsten rat sarcoma viral oncogene homolog	8.31128	8.3688	8.4066	7.68175	7.71555	7.71203	1.57912	0.659117	1.57912	up	3.5467e-09	3.31948e-08
26259	FBXW8	F-box and WD repeat domain containing 8	5.50923	5.34057	5.08693	6.48397	6.27533	6.19598	-2.00859	-1.00618	2.00859	down	3.6447e-07	1.81957e-06
2764	GMFB	glia maturation factor, beta	6.63117	6.55427	6.63606	7.30484	7.29481	7.41513	-1.6599	-0.731093	1.6599	down	2.11207e-08	1.50812e-07
84671	ZNF347	zinc finger protein 347	4.53082	4.70019	4.22595	5.54834	5.57194	5.57194	-2.11172	-1.07842	2.11172	down	1.43709e-07	8.03445e-07
51148	CERCAM	cerebral endothelial cell adhesion molecule	6.68434	6.56684	6.59295	5.97165	6.01551	5.77799	1.61663	0.692993	1.61663	up	6.75104e-07	3.14688e-06
101752399	STAG3L5P-PVRIG2P-PILRB	STAG3L5P-PVRIG2P-PILRB readthrough	6.68821	6.60606	6.77299	7.93343	7.97308	7.86627	-2.3541	-1.23517	2.3541	down	2.72471e-11	6.14234e-10
2743	GLRB	glycine receptor beta	6.23371	6.33929	6.2092	6.9168	6.85251	6.79888	-1.51082	-0.59533	1.51082	down	6.81682e-07	3.17263e-06
6625	SNRNP70	small nuclear ribonucleoprotein, U1 70kDa subunit	5.45087	5.21619	4.60593	5.94563	5.74469	5.70997	-1.63478	-0.7091	1.63478	down	0.000721585	0.00174847
79685	SAP30L	SAP30-like	6.1922	6.03772	6.27493	7.56482	7.5219	7.37096	-2.49253	-1.31761	2.49253	down	2.12444e-10	3.22708e-09
27075	TSPAN13	tetraspanin 13	5.95444	5.90103	6.01185	5.28667	5.3924	5.32171	1.5392	0.62218	1.5392	up	1.32562e-06	5.72471e-06
28514	DLL1	delta-like 1 (Drosophila)	7.38261	7.40089	7.51265	6.06061	6.01145	6.20519	2.53087	1.33963	2.53087	up	5.94842e-11	1.12606e-09
11130	ZWINT	ZW10 interacting kinetochore protein	6.99412	6.91358	6.96719	8.27603	8.35955	8.20035	-2.49726	-1.32035	2.49726	down	4.46612e-12	1.4973e-10
978	CDA	cytidine deaminase	7.53322	7.45678	7.55552	6.83167	6.86775	6.91695	1.56163	0.64305	1.56163	up	4.32581e-08	2.8144e-07
415116	PIM3	Pim-3 proto-oncogene, serine/threonine kinase	11.3493	11.3562	11.2704	9.59826	9.58999	9.59913	3.31613	1.7295	3.31613	up	2.11695e-16	7.34843e-14
7770	ZNF227	zinc finger protein 227	7.23158	7.11772	7.13848	7.73916	7.70051	7.84254	-1.51377	-0.598143	1.51377	down	1.35692e-07	7.64951e-07
55572	FOXRED1	FAD-dependent oxidoreductase domain containing 1	7.06299	7.04304	7.18773	8.06917	8.0086	7.92452	-1.86975	-0.902843	1.86975	down	1.18952e-09	1.32894e-08
8502	PKP4	plakophilin 4	6.49696	6.35189	6.54133	7.16348	7.02771	6.99362	-1.51384	-0.59821	1.51384	down	1.43054e-06	6.11836e-06
728609	SDHAP3	succinate dehydrogenase complex subunit A, flavoprotein pseudogene 3	5.38893	5.48522	5.59871	6.12323	6.16238	6.13263	-1.56749	-0.64846	1.56749	down	1.17219e-06	5.13563e-06
26036	ZNF451	zinc finger protein 451	7.89894	7.88607	7.95704	7.14986	7.15211	7.01618	1.75074	0.807967	1.75074	up	2.45343e-09	2.44005e-08
9231	DLG5	discs, large homolog 5 (Drosophila)	7.73999	7.77439	7.82723	8.49959	8.49705	8.5061	-1.64761	-0.720377	1.64761	down	7.71835e-10	9.31545e-09
114908	TMEM123	transmembrane protein 123	9.97572	10.0303	10.0444	9.02924	9.00378	9.02792	1.99514	0.996493	1.99514	up	7.70669e-13	4.11851e-11
51004	COQ6	coenzyme Q6 monooxygenase	5.97692	6.12366	6.33542	6.83864	6.78379	6.82697	-1.59232	-0.671133	1.59232	down	2.36376e-06	9.64713e-06
5906	RAP1A	RAP1A, member of RAS oncogene family	12.9888	12.9545	12.9959	5.2031	5.41824	4.99874	218.741	7.77308	218.741	up	2.34429e-20	3.06516e-16
10016	PDCD6	programmed cell death 6	8.33919	8.28442	8.27757	7.41862	7.37838	7.34334	1.89248	0.92028	1.89248	up	7.99477e-11	1.43063e-09
8884	SLC5A6	solute carrier family 5 (sodium/multivitamin and iodide cotransporter), member 6	7.75286	7.72718	7.7236	8.59995	8.60286	8.50685	-1.78428	-0.83534	1.78428	down	1.70409e-10	2.6823e-09
57665	RDH14	retinol dehydrogenase 14 (all-trans/9-cis/11-cis)	8.29086	8.28082	8.36889	9.25812	9.21839	9.30728	-1.92885	-0.94774	1.92885	down	1.49117e-11	3.77118e-10
22890	ZBTB1	zinc finger and BTB domain containing 1	6.89717	6.85119	6.94767	8.50508	8.39859	8.48005	-2.95378	-1.56256	2.95378	down	2.57356e-13	1.78353e-11
9318	COPS2	COP9 signalosome subunit 2	9.32113	9.23636	9.27796	8.70464	8.66967	8.65501	1.51786	0.602043	1.51786	up	1.72942e-09	1.81722e-08
79444	BIRC7	baculoviral IAP repeat containing 7	8.76392	8.81277	8.95414	7.77741	7.77158	7.73792	2.11595	1.08131	2.11595	up	2.90221e-11	6.45712e-10
81575	APOLD1	apolipoprotein L domain containing 1	4.3818	4.43533	4.53045	5.94619	5.95186	5.90386	-2.79874	-1.48478	2.79874	down	5.64617e-11	1.07772e-09
5357	PLS1	plastin 1	7.14068	7.13638	7.0793	7.74679	7.73526	7.80898	-1.56362	-0.64489	1.56362	down	1.6947e-08	1.24298e-07
84912	SLC35B4	solute carrier family 35 (UDP-xylose/UDP-N-acetylglucosamine transporter), member B4	5.60523	5.79618	5.97498	6.57502	6.75105	6.57502	-1.792	-0.841567	1.792	down	5.52712e-07	2.63268e-06
4678	NASP	nuclear autoantigenic sperm protein (histone-binding)	6.34498	6.44134	6.36148	7.88185	7.56953	7.51012	-2.41368	-1.27123	2.41368	down	1.44345e-09	1.5658e-08
8309	ACOX2	acyl-CoA oxidase 2, branched chain	7.12873	7.03538	7.10864	6.4857	6.44312	6.36816	1.57854	0.65859	1.57854	up	1.03683e-07	6.04147e-07
4514	COX3	cytochrome c oxidase III	12.5806	12.7959	12.536	13.1758	13.1205	13.4787	-1.53776	-0.62083	1.53776	down	2.6606e-06	1.07203e-05
23307	FKBP15	FK506 binding protein 15	5.52181	5.17482	5.14273	6.07109	6.07109	6.07109	-1.73064	-0.791303	1.73064	down	1.70124e-06	7.15847e-06
84858	ZNF503	zinc finger protein 503	7.22836	7.26031	7.3144	6.51849	6.52496	6.73208	1.59753	0.675847	1.59753	up	2.38762e-07	1.25761e-06
134145	FAM173B	family with sequence similarity 173 member B	5.87888	5.76526	5.71917	7.41794	7.27922	7.2997	-2.91706	-1.54452	2.91706	down	9.82818e-12	2.71104e-10
51559	NT5DC3	5'-nucleotidase domain containing 3	8.0018	7.96893	7.95457	7.18766	7.20522	7.24197	1.69758	0.763483	1.69758	up	1.08056e-09	1.23105e-08
4659	PPP1R12A	protein phosphatase 1 regulatory subunit 12A	6.77826	6.6605	6.75651	7.3805	7.44362	7.33598	-1.57455	-0.654943	1.57455	down	6.91791e-08	4.24191e-07
149175	MANEAL	mannosidase, endo-alpha-like	5.14388	5.51001	5.22795	6.37718	6.32	6.09576	-1.95934	-0.970367	1.95934	down	3.64864e-07	1.8213e-06
200186	CRTC2	CREB regulated transcription coactivator 2	7.24098	7.06081	7.23851	6.1751	6.08642	6.14523	2.06268	1.04452	2.06268	up	1.20327e-09	1.34162e-08
6222	RPS18	ribosomal protein S18	7.0566	6.66472	6.89954	6.03137	6.08985	6.22349	1.69198	0.758717	1.69198	up	1.7744e-06	7.43597e-06
4488	MSX2	msh homeobox 2	4.99275	4.53281	4.76604	5.78746	5.7793	5.78746	-2.02915	-1.02087	2.02915	down	1.91938e-07	1.03674e-06
6674	SPAG1	sperm associated antigen 1	3.60594	3.89772	3.80639	4.83086	4.53494	4.93408	-1.99531	-0.99661	1.99531	down	5.49441e-07	2.62012e-06
23230	VPS13A	vacuolar protein sorting 13 homolog A (S. cerevisiae)	6.16141	6.3531	6.19042	6.81237	6.92692	6.86871	-1.55225	-0.634357	1.55225	down	6.62717e-07	3.09465e-06
7298	TYMS	thymidylate synthetase	9.88113	10.0284	9.97665	10.868	10.8344	10.8533	-1.85296	-0.889833	1.85296	down	7.01487e-12	2.07666e-10
84976	DISP1	dispatched homolog 1 (Drosophila)	3.84975	4.14522	4.03835	4.79936	4.92601	4.91801	-1.82769	-0.87002	1.82769	down	3.00029e-07	1.53677e-06
84946	LTV1	LTV1 ribosome biogenesis factor	7.35269	7.24816	7.39092	8.17913	8.09884	7.99861	-1.69537	-0.761603	1.69537	down	1.09095e-08	8.51082e-08
10625	IVNS1ABP	influenza virus NS1A binding protein	10.9515	10.9945	11.0677	10.3177	10.3316	10.3149	1.60568	0.683187	1.60568	up	5.24377e-11	1.018e-09
10190	TXNDC9	thioredoxin domain containing 9	7.65829	7.49611	7.39798	8.53781	8.41655	8.57763	-1.9906	-0.993203	1.9906	down	1.45854e-09	1.57955e-08
79157	MFSD11	major facilitator superfamily domain containing 11	6.15744	6.18101	6.1157	7.00234	6.92077	6.85262	-1.70984	-0.77386	1.70984	down	2.65993e-08	1.84046e-07
55669	MFN1	mitofusin 1	7.73032	7.70467	7.74087	8.44471	8.39571	8.30911	-1.57777	-0.65789	1.57777	down	6.51008e-09	5.50341e-08
554313	HIST2H4B	histone cluster 2, H4b	5.70997	5.51352	5.44304	6.48065	6.55967	6.5275	-1.9549	-0.967097	1.9549	down	1.99695e-08	1.43778e-07
27430	MAT2B	methionine adenosyltransferase II, beta	7.94973	8.05255	7.97463	8.56926	8.56762	8.69014	-1.53337	-0.616703	1.53337	down	1.83746e-08	1.33373e-07
56100	PCDHGB6	protocadherin gamma subfamily B, 6	7.92362	7.76142	7.80312	8.89019	8.958	8.87704	-2.11261	-1.07902	2.11261	down	2.02996e-11	4.82577e-10
645	BLVRB	biliverdin reductase B	10.5059	10.5344	10.625	9.99786	9.99707	9.84147	1.52588	0.60964	1.52588	up	7.53764e-09	6.24159e-08
192668	CYS1	cystin 1	4.91401	4.63307	4.62266	5.94114	5.60806	5.83395	-2.10109	-1.07114	2.10109	down	1.31956e-07	7.4625e-07
4212	MEIS2	Meis homeobox 2	8.20541	8.18217	8.14661	9.45639	9.4121	9.42492	-2.38349	-1.25307	2.38349	down	1.40251e-13	1.12043e-11
26156	RSL1D1	ribosomal L1 domain containing 1	5.85896	5.91621	5.90777	6.73561	6.77818	6.51593	-1.71982	-0.78226	1.71982	down	1.79122e-07	9.74757e-07
6525	SMTN	smoothelin	7.54369	7.38582	7.50048	6.8288	6.84882	6.74044	1.59178	0.670643	1.59178	up	7.31405e-08	4.4543e-07
9592	IER2	immediate early response 2	10.0897	10.0787	10.1325	9.14893	9.12759	9.10111	1.96486	0.974427	1.96486	up	8.19187e-13	4.30732e-11
[truncated: 2,633 more rows]
